# Supplementary material for: Researchers collaborate with same-gendered colleagues more often than expected across the life sciences
Source: PLoS One. 2019 Apr 26;14(4):e0216128. doi: 10.1371/journal.pone.0216128 (PMC6485756; doi:10.1371/journal.pone.0216128)
Supplement: S1 Data — The tables gives the impact factor of each journal, the sample size, α and α′ and their 95% CIs, and the p-value from a 2-tailed test evaluating the null hypothesis that α is zero (both raw and FDR-corrected p-values are shown). (CSV) [file pone.0216128.s012.csv]

Discipline	Journal	Author position	Age	Standardised IF	n useable papers	n authors	Gender ratio of sample	Observed alpha	Lower 95 CI	Upper 95 CI	Alpha adjusted	Lower 95 CI	Upper 95 CI	Unadjusted p value	Adjusted p value
Multidisciplinary	PLoS ONE	All authors	New	NA	9172	51570	41.082	0.083	0.069	0.081	0.083	0.069	0.082	0	0
Multidisciplinary	Sci Rep	All authors	New	0.388	3587	20619	35.167	0.075	0.064	0.08	0.075	0.063	0.081	0	0
Chemistry	J Chem Theory Comput	All authors	New	0.153	2049	6846	18.244	0.006	-0.01	0.026	0.006	-0.009	0.024	0.643	0.727
Molecular Biology	Methods Mol Biol	All authors	New	NA	1513	4491	39.835	0.063	0.044	0.094	0.063	0.042	0.093	0	0
Medicine	Med Sci Sports Exerc	All authors	New	0.302	1464	6821	37.341	0.109	0.082	0.123	0.109	0.084	0.121	0	0
Psychology	Front Psychol	All authors	New	NA	1205	4382	48.608	0.119	0.078	0.127	0.119	0.076	0.126	0	0
Zoology	Zootaxa	All authors	New	-0.282	1183	3335	25.097	0.055	0.031	0.101	0.056	0.029	0.105	0.002	0.008
Multidisciplinary	Proc Natl Acad Sci USA	All authors	New	NA	1132	5857	30.732	0.045	0.015	0.043	0.045	0.016	0.044	0	0
Chemistry	Phys Chem Chem Phys	All authors	New	0.077	1009	4166	23.116	0.041	0.021	0.065	0.042	0.022	0.066	0	0
Chemistry	J Phys Chem	All authors	New	-0.068	988	3679	25.55	0.054	0.025	0.076	0.054	0.028	0.078	0	0
Medicine	BMJ Case Rep	All authors	New	NA	982	3311	33.434	0.116	0.085	0.158	0.117	0.088	0.157	0	0
Biophysics	Biochim Biophys Acta	All authors	New	0.323	881	4023	42.282	0.061	0.037	0.076	0.062	0.036	0.077	0	0
Chemistry	Angew Chem Int Ed Engl	All authors	New	0.497	864	4056	23.471	0.035	0.015	0.054	0.036	0.018	0.054	0.005	0.017
Ophthalmology	J Vis	All authors	New	0.068	842	2634	35.004	0.064	0.052	0.123	0.065	0.05	0.127	0	0
Neoplasms	Oncotarget	All authors	New	0.195	835	6672	47.842	0.077	0.053	0.08	0.077	0.052	0.081	0	0
Chemistry	J Chem Phys	All authors	New	-0.11	833	2752	15.952	0.04	0.002	0.064	0.039	0.002	0.062	0.034	0.077
Multidisciplinary	Nat Commun	All authors	New	0.723	830	5484	28.702	0.065	0.039	0.066	0.065	0.039	0.066	0	0
Environmental Health	Sci Total Environ	All authors	New	0.195	799	4002	38.531	0.056	0.036	0.08	0.056	0.036	0.083	0	0
Cardiology	Int J Cardiol	All authors	New	0.3	789	4591	23.916	0.061	0.037	0.076	0.062	0.039	0.077	0	0
Microbiology	Front Microbiol	All authors	New	NA	785	4034	44.695	0.047	0.028	0.07	0.047	0.028	0.07	0	0
Chemistry	Chemistry	All authors	New	-0.017	782	4012	27.343	0.04	0.022	0.063	0.041	0.022	0.064	0.001	0.004
Medicine	BMJ Open	All authors	New	0.104	747	4408	50.386	0.064	0.041	0.08	0.065	0.042	0.083	0	0
Medicine	Biomed Res Int	All authors	New	0.024	702	3746	40.31	0.115	0.091	0.137	0.115	0.087	0.138	0	0
Biochemistry	J Biol Chem	All authors	New	0.136	694	3876	40.067	0.021	0.001	0.035	0.021	-0.001	0.036	0.067	0.129
Medicine	N Engl J Med	All authors	New	1.47	689	2158	27.294	0.057	0.025	0.068	0.058	0.026	0.071	0.009	0.027
Medicine	Conf Proc IEEE Eng Med Biol Soc	All authors	New	NA	684	2771	23.565	0.066	0.042	0.109	0.066	0.044	0.107	0	0
Medicine	Phys Rev Lett	All authors	New	0.579	675	2423	11.886	0.046	0.01	0.068	0.047	0.009	0.068	0.015	0.041
Chemistry	Food Chem	All authors	New	0.036	641	2977	52.032	0.024	0.001	0.052	0.025	0.003	0.051	0.081	0.15
Medicine	J Clin Diagn Res	All authors	New	NA	640	2482	36.06	0.096	0.061	0.132	0.096	0.062	0.133	0	0
Chemistry	J Am Chem Soc	All authors	New	0.544	625	2808	23.718	0.042	0.012	0.065	0.042	0.013	0.068	0.001	0.004
Medicine	Lancet	All authors	New	1.339	610	2393	32.386	0.038	0.036	0.093	0.039	0.039	0.094	0.042	0.089
Chemistry	Chem Commun (Camb)	All authors	New	0.246	604	2592	24.151	0.036	0.001	0.051	0.037	0.003	0.056	0.036	0.08
Toxicology	Environ Sci Pollut Res Int	All authors	New	NA	589	2742	44.639	0.08	0.061	0.13	0.08	0.06	0.126	0	0
Chemistry	Int J Mol Sci	All authors	New	-0.059	571	2945	45.501	0.09	0.062	0.112	0.091	0.062	0.114	0	0
Botany	Front Plant Sci	All authors	New	NA	562	2658	39.804	0.074	0.042	0.096	0.075	0.042	0.097	0	0
Public Health	BMC Public Health	All authors	New	0.046	543	2893	55.029	0.094	0.058	0.11	0.094	0.056	0.11	0	0
Medicine	JAMA	All authors	New	1.271	542	1788	33.221	0.112	0.075	0.14	0.112	0.075	0.138	0	0
Biomedical Engineering	Opt Express	All authors	New	0.039	540	2273	11.527	0.03	0.018	0.072	0.031	0.021	0.072	0.086	0.156
Medicine	Adv Exp Med Biol	All authors	New	-0.014	533	1931	36.199	0.073	0.042	0.113	0.075	0.044	0.115	0.002	0.008
Chemistry	Dalton Trans	All authors	New	0.049	531	2545	26.562	0.052	0.03	0.079	0.052	0.031	0.082	0	0
Medicine	BMJ	All authors	New	0.99	524	1767	36.842	0.105	0.107	0.193	0.104	0.112	0.186	0	0
Biochemistry	ACS Appl Mater Interfaces	All authors	New	0.361	509	2570	28.288	0.077	0.05	0.105	0.078	0.048	0.103	0	0
Environmental Health	Environ Sci Technol	All authors	New	0.328	506	2443	33.442	0.041	0.014	0.062	0.042	0.013	0.064	0.011	0.031
Botany	J Phycol	All authors	New	-0.189	500	1929	40.695	-0.006	-0.03	0.033	-0.005	-0.028	0.036	0.759	0.826
Multidisciplinary	PeerJ	All authors	New	NA	500	2031	35.303	0.027	-0.002	0.057	0.028	-0.001	0.061	0.143	0.232
Multidisciplinary	Springerplus	All authors	New	NA	498	2102	35.823	0.194	0.156	0.24	0.196	0.157	0.241	0	0
Medicine	Cochrane Database Syst Rev	All authors	New	NA	494	2209	49.525	0.096	0.056	0.118	0.097	0.058	0.12	0	0
Chemistry	Langmuir	All authors	New	0.03	485	2207	29.316	0.066	0.045	0.11	0.066	0.045	0.11	0	0
Chemistry	Inorg Chem	All authors	New	0.111	480	2541	27.391	0.071	0.048	0.112	0.073	0.048	0.112	0	0
Genetics	Genome Announc	All authors	New	NA	477	2506	37.39	-0.013	-0.031	0.011	-0.013	-0.031	0.011	0.353	0.463
Chemistry Techniques, Analytical	Anal Chem	All authors	New	0.439	474	2155	29.838	0.078	0.037	0.096	0.079	0.037	0.094	0	0
Biomedical Engineering	Sensors (Basel)	All authors	New	-0.151	471	2034	19.961	0.073	0.027	0.098	0.074	0.029	0.102	0	0
Multidisciplinary	Nature	All authors	New	1.251	470	1993	27.245	0.045	0.03	0.084	0.047	0.033	0.085	0.016	0.043
Biology	Molecules	All authors	New	0.036	466	2331	45.431	0.097	0.055	0.113	0.097	0.056	0.113	0	0
Medical Informatics	Stud Health Technol Inform	All authors	New	NA	458	1703	46.154	0.161	0.087	0.175	0.162	0.093	0.176	0	0
Neurology	Neurology	All authors	New	0.487	451	2147	33.628	0.102	0.077	0.139	0.104	0.077	0.137	0	0
Biochemistry	Nucleic Acids Res	All authors	New	0.471	447	2387	33.724	0.032	0.018	0.064	0.033	0.017	0.063	0.038	0.083
Neurology	J Neurosci	All authors	New	0.348	446	2087	37.278	0.043	0.012	0.071	0.044	0.014	0.072	0.012	0.034
Biology	Elife	All authors	New	0.563	442	2473	34.654	0.038	0.013	0.059	0.039	0.013	0.06	0.006	0.019
Chemistry	J Phys Chem Lett	All authors	New	0.36	442	1830	19.945	0.067	0.02	0.103	0.068	0.024	0.107	0.004	0.014
Psychiatry	Psychiatry Res	All authors	New	-0.055	436	2399	45.477	0.056	0.038	0.097	0.056	0.038	0.097	0	0
General Surgery	Ann Thorac Surg	All authors	New	0.287	433	2312	18.166	0.042	0.009	0.068	0.042	0.011	0.071	0.005	0.017
General Surgery	Plast Reconstr Surg	All authors	New	0.303	432	1796	24.833	0.035	0.011	0.101	0.036	0.01	0.1	0.079	0.147
Biochemistry	Org Lett	All authors	New	0.335	430	1702	24.324	0.031	0	0.062	0.031	0.002	0.063	0.148	0.238
Medicine	J Matern Fetal Neonatal Med	All authors	New	NA	421	2345	46.738	0.067	0.043	0.097	0.068	0.042	0.099	0	0
Multidisciplinary	Science	All authors	New	1.209	421	1784	30.493	0.073	0.025	0.094	0.074	0.029	0.093	0	0
Biology	Chemosphere	All authors	New	0.212	420	1944	42.747	0.044	0.02	0.088	0.045	0.023	0.093	0.01	0.029
Medicine	Pan Afr Med	All authors	New	NA	418	1520	34.539	0.248	0.205	0.309	0.248	0.203	0.309	0	0
Biophysics	Phys Rev E Stat Nonlin Soft Matter Phys	All authors	New	-0.043	418	1221	12.203	0.05	-0.013	0.085	0.052	-0.01	0.087	0.115	0.195
Allergy and Immunology	Vaccine	All authors	New	0.03	416	2154	47.261	0.09	0.069	0.131	0.09	0.069	0.134	0	0
Chemistry	J Org Chem	All authors	New	0.108	413	1671	26.81	0.028	-0.002	0.059	0.028	-0.004	0.061	0.185	0.284
Cardiology	J Am Coll Cardiol	All authors	New	0.883	398	1834	19.029	0.075	0.058	0.106	0.076	0.058	0.105	0	0
Neurology	Neuroimage	All authors	New	0.313	391	1927	31.759	0.058	0.037	0.094	0.059	0.037	0.095	0	0
Chemistry Techniques, Analytical	J Chromatogr	All authors	New	0.092	385	1633	36.007	0.102	0.045	0.119	0.103	0.048	0.119	0	0
Biophysics	J Acoust Soc Am	All authors	New	-0.2	382	1228	25.244	0.168	0.1	0.22	0.169	0.103	0.218	0	0
Public Health	Int J Environ Res Public Health	All authors	New	0.01	379	1711	50.088	0.103	0.073	0.141	0.104	0.068	0.141	0	0
Orthopedics	Spine	All authors	New	0.127	375	1874	17.022	0.153	0.117	0.231	0.154	0.116	0.232	0	0
Genetics	BMC Genomics	All authors	New	0.106	374	2144	36.987	0.059	0.021	0.077	0.06	0.02	0.077	0.001	0.004
Multidisciplinary	J Vis Exp	All authors	New	-0.284	370	1459	38.931	0.076	0.038	0.126	0.077	0.038	0.127	0.001	0.004
Pediatrics	Pediatrics	All authors	New	0.533	370	1991	55.098	0.106	0.069	0.13	0.106	0.065	0.131	0	0
Medicine	Am J Emerg Med	All authors	New	-0.128	365	1628	24.263	0.12	0.075	0.161	0.121	0.075	0.161	0	0
Pediatrics	J Pediatr	All authors	New	0.132	364	1802	48.169	0.094	0.057	0.121	0.096	0.061	0.126	0	0
Medicine	Medicine (Baltimore)	All authors	New	-0.223	364	2465	36.227	0.079	0.05	0.099	0.08	0.05	0.099	0	0
Neurology	World Neurosurg	All authors	New	0.004	362	1719	15.881	0.02	-0.016	0.046	0.02	-0.018	0.046	0.301	0.41
Unclassified	Rev Bras Ortop	All authors	New	NA	361	1904	10.557	0.118	0.054	0.159	0.12	0.059	0.161	0	0
Immunology	J Immunol	All authors	New	0.19	358	2330	44.506	0.004	-0.02	0.024	0.006	-0.018	0.026	0.74	0.81
General Surgery	J Craniofac Surg	All authors	New	-0.341	357	1574	25.222	0.057	0.018	0.102	0.058	0.022	0.1	0.004	0.014
Anti-Infective Agents	Antimicrob Agents Chemother	All authors	New	0.2	353	2150	41.163	0.071	0.031	0.084	0.071	0.033	0.088	0	0
Psychiatry	J Affect Disord	All authors	New	0.106	352	1942	45.366	0.062	0.027	0.096	0.063	0.03	0.093	0	0
Chemistry Techniques, Analytical	Anal Bioanal Chem	All authors	New	0.164	345	1643	40.657	0.035	0.002	0.066	0.035	0.001	0.069	0.055	0.11
Neurology	Front Hum Neurosci	All authors	New	NA	342	1421	39.409	0.087	0.027	0.105	0.088	0.029	0.109	0	0
Computational Biology	PLoS Comput Biol	All authors	New	0.329	330	1306	23.277	0.054	-0.002	0.072	0.055	0	0.074	0.022	0.055
Neurology	J Alzheimers Dis	All authors	New	0.169	328	2163	44.244	0.066	0.025	0.072	0.066	0.024	0.07	0	0
Biology	Curr Biol	All authors	New	0.597	324	1294	31.685	0.041	0.021	0.088	0.044	0.027	0.087	0.099	0.173
Chemistry	Soft Matter	All authors	New	0.008	324	1197	23.141	0.006	-0.029	0.048	0.01	-0.023	0.054	0.805	0.863
Bioinformatics	Bioinformatics	All authors	New	0.472	321	1258	20.747	0.09	0.042	0.128	0.093	0.042	0.131	0	0
Virology	J Virol	All authors	New	0.259	321	1858	41.981	0.016	-0.002	0.043	0.017	-0.002	0.045	0.335	0.444
Communicable Diseases	Clin Infect Dis	All authors	New	0.493	320	1686	39.976	0.072	0.007	0.053	0.072	0.009	0.057	0.001	0.004
Cardiology	Circulation	All authors	New	0.865	319	1499	26.751	0.106	0.061	0.113	0.106	0.06	0.114	0	0
Chemistry	J Agric Food Chem	All authors	New	-0.116	319	1657	44.659	0.029	0.007	0.085	0.031	0.006	0.087	0.11	0.188
Chemistry Techniques, Analytical	Acta Crystallogr E Crystallogr Commun	All authors	New	NA	318	1231	21.608	0.043	-0.012	0.064	0.043	-0.012	0.067	0.068	0.13
Multidisciplinary	BMC Res Notes	All authors	New	NA	318	1536	42.839	0.124	0.07	0.152	0.127	0.072	0.153	0	0
Ophthalmology	Opt Lett	All authors	New	0.182	316	1280	10.469	0.005	-0.022	0.04	0.006	-0.023	0.041	0.837	0.889
Gastroenterology	World J Gastroenterol	All authors	New	-0.005	316	1434	33.124	0.082	0.046	0.119	0.083	0.046	0.12	0	0
Urology	Urology	All authors	New	0.084	315	1488	22.849	0.09	0.037	0.128	0.093	0.04	0.13	0	0
Neoplasms	J Clin Oncol	All authors	New	0.817	313	1562	37.196	0.092	0.046	0.102	0.093	0.047	0.101	0	0
Biology	Ecol Evol	All authors	New	NA	310	1310	37.023	0.044	0.014	0.09	0.046	0.019	0.092	0.053	0.107
Ophthalmology	Appl Opt	All authors	New	-0.097	308	1124	12.367	0.024	-0.018	0.069	0.026	-0.022	0.076	0.404	0.511
Neoplasms	Asian Pac J Cancer Prev	All authors	New	NA	307	1413	41.26	0.123	0.076	0.17	0.125	0.077	0.17	0	0
Pharmacology	Int J Pharm	All authors	New	0.16	307	1524	46.588	0.126	0.087	0.177	0.127	0.088	0.175	0	0
Multidisciplinary	Data Brief	All authors	New	NA	306	1449	38.578	0.081	0.034	0.111	0.081	0.036	0.113	0	0
Biology	Proc Roy Soc B	All authors	New	NA	306	1240	31.774	0.067	0.008	0.09	0.067	0.005	0.09	0.007	0.022
Neurology	Front Neurosci	All authors	New	NA	305	1272	37.579	0.113	0.047	0.123	0.114	0.053	0.123	0	0
Chemistry Techniques, Analytical	Talanta	All authors	New	0.275	304	1290	44.651	0.109	0.052	0.139	0.11	0.055	0.142	0	0
Medicine	Med Clin (Barc)	All authors	New	-0.202	302	1170	42.393	0.018	-0.002	0.091	0.018	-0.001	0.09	0.457	0.561
Nutritional Sciences	Nutr Hosp	All authors	New	-0.203	302	1583	51.042	0.147	0.101	0.181	0.148	0.099	0.18	0	0
Multidisciplinary	F1000Res	All authors	New	NA	300	1007	31.778	0.082	0.054	0.153	0.082	0.051	0.158	0.015	0.041
Unclassified	Radiol Case Rep	All authors	New	NA	299	967	28.749	-0.01	-0.069	0.057	-0.008	-0.062	0.06	0.736	0.807
Health Services Research	BMC Health Serv Res	All authors	New	-0.047	293	1433	54.292	0.121	0.066	0.147	0.122	0.067	0.146	0	0
General Surgery	J Thorac Cardiovasc Surg	All authors	New	0.357	293	1186	16.948	0.039	0.01	0.078	0.04	0.008	0.078	0.138	0.225
Biochemistry	Carbohydr Polym	All authors	New	0.132	291	1301	45.196	0.075	0.033	0.105	0.074	0.031	0.108	0	0
Biochemistry	Org Biomol Chem	All authors	New	0.058	291	1300	29.846	0.073	0.032	0.129	0.074	0.029	0.132	0	0
Chemistry	Bioresour Technol	All authors	New	0.12	287	1215	35.062	0.008	-0.02	0.058	0.01	-0.018	0.061	0.727	0.8
Neoplasms	Anticancer Res	All authors	New	-0.228	285	1790	32.57	0.05	0.028	0.084	0.05	0.029	0.088	0.001	0.004
Nanotechnology	Nanoscale	All authors	New	0.276	285	1526	26.999	0.088	0.042	0.108	0.09	0.046	0.111	0	0
Tropical Medicine	PLoS Negl Trop Dis	All authors	New	0.339	284	1946	41.007	0.008	-0.014	0.031	0.009	-0.011	0.033	0.577	0.67
Medicine	Crit Care Med	All authors	New	0.566	282	1327	28.862	0.039	0.026	0.087	0.039	0.028	0.088	0.074	0.14
Gynecology	Am J Obstet Gynecol	All authors	New	0.376	281	1334	51.499	0.096	0.064	0.145	0.098	0.065	0.143	0	0
Medicine	JAMA Intern Med	All authors	New	0.841	281	967	37.435	0.082	0.039	0.145	0.086	0.043	0.148	0.007	0.022
Social Sciences	Soc Sci Med	All authors	New	0.063	281	1036	57.819	0.057	0.017	0.108	0.06	0.016	0.113	0.04	0.086
Hematology	Blood	All authors	New	0.658	280	1805	39.834	0.029	0.022	0.059	0.029	0.022	0.061	0.072	0.136
Gastroenterology	Gastroenterology	All authors	New	0.809	280	1010	24.95	0.076	0.042	0.11	0.079	0.041	0.115	0.005	0.017
Neoplasms	BMC Cancer	All authors	New	0.009	279	2093	43.478	0.083	0.042	0.097	0.083	0.04	0.097	0	0
Biophysics	Biochem Biophys Res Commun	All authors	New	-0.021	279	1328	36.672	0.057	0.031	0.113	0.058	0.033	0.111	0.003	0.011
Brain	Behav Brain Res	All authors	New	0.009	278	1315	47.757	0.076	0.025	0.105	0.077	0.027	0.105	0	0
Microbiology	Appl Environ Microbiol	All authors	New	0.131	277	1451	39.559	0.021	-0.008	0.054	0.021	-0.008	0.056	0.255	0.361
Immunology	Front Immunol	All authors	New	NA	277	1134	49.471	0.002	-0.014	0.062	0.002	-0.014	0.065	0.943	0.963
Physiology	J Strength Cond Res	All authors	New	-0.1	277	1285	21.634	0.095	0.064	0.153	0.097	0.067	0.156	0	0
Nutritional Sciences	Nutrients	All authors	New	0.196	277	1418	56.065	0.111	0.066	0.142	0.112	0.065	0.143	0	0
Pharmacology	Curr Pharm Des	All authors	New	NA	276	1083	37.858	0.181	0.105	0.215	0.182	0.105	0.219	0	0
Orthopedics	J Arthroplasty	All authors	New	NA	275	1317	15.338	0.044	0.004	0.082	0.046	0.007	0.087	0.033	0.075
Biotechnology	Appl Microbiol Biotechnol	All authors	New	0.092	274	1271	43.509	0.085	0.047	0.131	0.085	0.048	0.129	0	0
Cardiology	Eur Heart J	All authors	New	NA	272	1364	17.522	0.073	0.032	0.126	0.074	0.034	0.122	0	0
Otolaryngology	Laryngoscope	All authors	New	0.157	270	1226	30.179	0.085	0.029	0.114	0.087	0.029	0.117	0	0
Toxicology	Mar Pollut Bull	All authors	New	0.104	263	1169	39.435	0.094	0.047	0.14	0.093	0.048	0.137	0	0
Medicine	Trials	All authors	New	-0.035	262	1902	46.845	0.102	0.06	0.118	0.103	0.059	0.116	0	0
Medicine	Am J Respir Crit Care Med	All authors	New	0.813	260	1189	33.221	0.024	-0.008	0.046	0.025	-0.006	0.049	0.339	0.449
Biochemistry	Biochemistry	All authors	New	-0.034	258	1134	31.393	0.01	-0.018	0.061	0.013	-0.015	0.064	0.689	0.767
Toxicology	Water Res	All authors	New	0.39	258	1154	32.496	0.049	0.001	0.086	0.051	0.001	0.087	0.039	0.085
Urology	Eur Urol	All authors	New	0.919	255	1207	19.304	0.049	0.045	0.1	0.051	0.047	0.099	0.032	0.074
Biomedical Engineering	Mater Sci Eng C Mater Biol Appl	All authors	New	NA	255	1176	41.752	0.078	0.03	0.116	0.081	0.031	0.117	0.002	0.008
Pulmonary Medicine	Eur Respir J	All authors	New	NA	254	1457	35.964	0.094	0.058	0.122	0.095	0.059	0.119	0	0
Genetics	PLoS Genet	All authors	New	0.342	253	1509	41.418	0.046	0.016	0.078	0.047	0.018	0.081	0.009	0.027
Neurology	J Neurophysiol	All authors	New	-0.001	251	934	27.302	0.009	-0.03	0.066	0.012	-0.028	0.069	0.767	0.834
General Surgery	Ann Surg Oncol	All authors	New	0.376	250	1782	39.562	0.133	0.074	0.138	0.133	0.074	0.138	0	0
Psychiatry	J Autism Dev Disord	All authors	New	NA	250	1081	64.662	0.046	-0.002	0.078	0.048	0.003	0.082	0.071	0.135
Nutritional Sciences	J Sci Food Agric	All authors	New	-0.061	250	1164	47.079	0.099	0.035	0.127	0.101	0.037	0.133	0	0
Hematology	Transfusion	All authors	New	0.068	250	1355	44.133	0.054	0.019	0.086	0.056	0.02	0.09	0.003	0.011
Traumatology	Injury	All authors	New	NA	249	1212	18.812	0.095	0.046	0.134	0.097	0.049	0.139	0	0
Endocrinology	Psychoneuroendocrinology	All authors	New	0.179	249	1267	53.828	0.064	0.024	0.103	0.065	0.024	0.103	0.001	0.004
Medicine	Am J Med Genet	All authors	New	0.216	245	1618	58.035	0.015	-0.012	0.034	0.016	-0.01	0.035	0.363	0.472
Nutritional Sciences	Br J Nutr	All authors	New	0.141	245	1432	55.726	0.073	0.026	0.09	0.073	0.028	0.09	0	0
Otolaryngology	Eur Arch Otorhinolaryngol	All authors	New	NA	245	1280	28.672	0.041	0.007	0.08	0.042	0.009	0.083	0.044	0.092
Ophthalmology	Invest Ophthalmol Vis Sci	All authors	New	0.234	245	1370	35.474	0.067	0.033	0.098	0.068	0.034	0.097	0.002	0.008
Nutritional Sciences	Appetite	All authors	New	0.116	244	1026	71.053	0.102	0.033	0.129	0.103	0.033	0.134	0	0
Public Health	Am J Public Health	All authors	New	0.318	243	887	54.228	0.136	0.054	0.165	0.139	0.053	0.172	0	0
Neoplasms	Cancer	All authors	New	0.247	243	1401	41.685	0.073	0.055	0.119	0.075	0.057	0.123	0	0
Brain	Brain Res	All authors	New	-0.06	241	952	44.643	0.067	0.022	0.134	0.068	0.031	0.136	0.023	0.057
Nanotechnology	ACS Nano	All authors	New	0.511	238	1352	25.444	0.044	0.005	0.066	0.045	0.006	0.067	0.019	0.049
Dermatology	J Am Acad Dermatol	All authors	New	0.45	238	1081	47.271	0.089	0.018	0.094	0.09	0.022	0.092	0.001	0.004
Geriatrics	J Am Geriatr Soc	All authors	New	0.203	238	1212	47.525	0.068	0.034	0.106	0.067	0.031	0.102	0	0
Cardiology	Am J Cardiol	All authors	New	0.132	237	1701	26.514	0.064	0.04	0.101	0.065	0.041	0.102	0	0
Physiology	J Physiol (Lond)	All authors	New	NA	237	1023	31.867	0.063	0.025	0.111	0.064	0.03	0.114	0.016	0.043
Cell Biology	Cell Rep	All authors	New	0.346	236	1662	40.493	0.035	0.003	0.052	0.036	0.003	0.05	0.012	0.034
Chemistry	Colloids Surf B Biointerfaces	All authors	New	NA	235	1279	48.788	0.117	0.072	0.158	0.119	0.071	0.164	0	0
Pulmonary Medicine	Chest	All authors	New	0.366	234	1023	33.138	0.018	-0.01	0.062	0.019	-0.009	0.065	0.505	0.606
Environmental Health	Environ Monit Assess	All authors	New	-0.191	234	961	38.085	0.045	0	0.082	0.046	0.004	0.081	0.109	0.187
Biochemistry	Int J Biol Macromol	All authors	New	0.004	234	1024	44.629	0.154	0.104	0.204	0.157	0.102	0.206	0	0
Traumatology	Knee Surg Sports Traumatol Arthrosc	All authors	New	0.263	233	1235	15.628	0.101	0.026	0.121	0.103	0.028	0.119	0	0
Neoplasms	Support Care Cancer	All authors	New	-0.101	233	1482	53.914	0.12	0.076	0.157	0.12	0.077	0.158	0	0
Zoology	Zookeys	All authors	New	NA	233	769	27.958	0.097	0.029	0.147	0.1	0.033	0.151	0.007	0.022
Psychiatry	Lancet Psychiatry	All authors	New	0.314	232	1016	41.437	0.028	0.002	0.064	0.029	0.001	0.069	0.27	0.376
Tropical Medicine	Parasit Vectors	All authors	New	0.253	231	1352	38.536	0.059	0.037	0.113	0.061	0.04	0.112	0.001	0.004
Physiology	Front Physiol	All authors	New	NA	230	1106	34.629	0.082	0.052	0.14	0.084	0.056	0.143	0	0
Pulmonary Medicine	Ann Am Thorac Soc	All authors	New	NA	229	1105	35.837	0.044	0.005	0.068	0.045	0.009	0.069	0.062	0.121
Medicine	Head Neck	All authors	New	NA	229	1424	29.916	0.077	0.033	0.103	0.079	0.032	0.103	0	0
Medicine	Intensive Care Med	All authors	New	0.701	229	997	22.969	0.072	0.024	0.111	0.074	0.023	0.112	0.008	0.024
Anesthesiology	Anesth Analg	All authors	New	0.287	227	1016	27.657	0.095	0.035	0.115	0.096	0.037	0.12	0	0
Gastroenterology	Gastrointest Endosc	All authors	New	0.343	227	881	18.388	0.064	0.009	0.105	0.066	0.012	0.114	0.04	0.086
Cardiology	JACC Cardiovasc Interv	All authors	New	NA	227	1153	13.443	0.055	0.016	0.073	0.058	0.016	0.073	0.019	0.049
Microbiology	PLoS Pathog	All authors	New	0.393	227	1405	39.288	0.028	0	0.051	0.029	0	0.054	0.097	0.171
Cardiology	Rev Esp Cardiol (Engl Ed)	All authors	New	NA	226	1115	27.085	0.073	0.018	0.094	0.075	0.019	0.096	0	0
Neurology	Stroke	All authors	New	0.338	226	1277	33.359	0.07	0.026	0.089	0.072	0.028	0.095	0	0
Bioinformatics	BMC Bioinformatics	All authors	New	0.097	225	888	23.423	0.005	-0.043	0.059	0.007	-0.037	0.058	0.883	0.921
Physical and Rehabilitation Medicine	BMC Musculoskelet Disord	All authors	New	-0.044	225	1205	34.357	0.217	0.151	0.245	0.218	0.149	0.251	0	0
Neurology	Neurosci Lett	All authors	New	-0.101	225	1144	39.073	0.069	0.026	0.111	0.07	0.026	0.111	0	0
Unclassified	BMJ Qual Improv Rep	All authors	New	NA	223	720	51.944	0.177	0.077	0.21	0.179	0.077	0.217	0	0
Neoplasms	Leuk Lymphoma	All authors	New	-0.015	223	1418	46.121	0.069	0.041	0.106	0.07	0.039	0.11	0.001	0.004
Neurology	Neurosurgery	All authors	New	0.153	222	1042	15.835	-0.001	-0.017	0.047	0.001	-0.016	0.045	0.979	0.989
Botany	New Phytol	All authors	New	0.265	222	1075	34.698	0.031	0.008	0.1	0.032	0.008	0.1	0.185	0.284
Physiology	J Biomech	All authors	New	-0.01	221	941	26.886	0.092	0.041	0.148	0.093	0.037	0.153	0	0
Biology	J Exp Biol	All authors	New	0.109	220	813	33.825	-0.026	-0.059	0.039	-0.026	-0.063	0.038	0.418	0.525
General Surgery	Obes Surg	All authors	New	0.338	220	1203	33.333	0.111	0.048	0.13	0.113	0.052	0.131	0	0
Physiology	Physiol Behav	All authors	New	-0.005	220	953	44.701	0.048	-0.001	0.094	0.051	0.002	0.098	0.067	0.129
General Surgery	Int J Surg Case Rep	All authors	New	NA	219	962	20.686	0.089	0.025	0.144	0.092	0.028	0.147	0	0
Immunology	J Allergy Clin Immunol	All authors	New	0.589	219	1495	40.334	0.092	0.045	0.099	0.093	0.044	0.1	0	0
Neurology	J Neurol Sci	All authors	New	-0.097	219	1275	40.627	0.076	0.043	0.121	0.077	0.047	0.12	0	0
Unclassified	Mol Inform	All authors	New	NA	218	821	25.457	0.058	0.003	0.114	0.059	0.005	0.12	0.066	0.128
Chemistry Techniques, Analytical	Anal Chim Acta	All authors	New	0.342	217	968	34.091	0.078	0.026	0.138	0.08	0.027	0.145	0.002	0.008
Neurology	Clin Neurophysiol	All authors	New	0.11	217	1150	32.783	0.082	0.02	0.108	0.083	0.025	0.111	0	0
Medicine	Am J Med	All authors	New	0.444	216	895	29.05	0.031	-0.022	0.064	0.032	-0.017	0.064	0.249	0.355
Biophysics	Biophys J	All authors	New	NA	216	964	27.905	0.063	0.009	0.087	0.064	0.007	0.088	0.02	0.051
Medicine	Forensic Sci Int	All authors	New	NA	216	953	43.966	0.032	-0.006	0.081	0.032	-0.009	0.078	0.212	0.314
Nanotechnology	Nano Lett	All authors	New	0.525	216	1265	21.502	0.066	0.035	0.104	0.067	0.035	0.106	0.001	0.004
Neurology	Front Cell Neurosci	All authors	New	NA	215	1040	41.635	0.127	0.065	0.163	0.128	0.065	0.169	0	0
Medicine	J Emerg Med	All authors	New	-0.284	215	816	31.985	0.091	0.025	0.139	0.092	0.028	0.136	0	0
Urology	J Urol	All authors	New	0.416	215	1106	23.418	0.076	0.042	0.128	0.077	0.044	0.128	0.001	0.004
Molecular Biology	Spectrochim Acta A Mol Biomol Spectrosc	All authors	New	NA	215	854	40.515	0.121	0.053	0.167	0.123	0.053	0.168	0	0
General Surgery	Eur J Cardiothorac Surg	All authors	New	0.261	214	1182	19.797	0.047	0.011	0.071	0.048	0.016	0.072	0.013	0.036
Hematology	Br J Haematol	All authors	New	0.317	213	1486	47.712	0.069	0.035	0.087	0.069	0.034	0.088	0	0
Neoplasms	Pediatr Blood Cancer	All authors	New	-0.085	213	1297	53.816	0.082	0.03	0.092	0.084	0.031	0.09	0	0
Gastroenterology	Hepatology	All authors	New	0.618	212	1094	33.272	0.019	0.031	0.087	0.021	0.033	0.089	0.402	0.51
Dermatology	J Dtsch Dermatol Ges	All authors	New	0.1	211	937	39.274	-0.015	-0.034	0.057	-0.013	-0.033	0.057	0.575	0.669
Ophthalmology	Retina (Philadelphia Pa)	All authors	New	NA	211	999	28.428	0.053	0.015	0.095	0.055	0.016	0.095	0.025	0.06
Medicine	Bioorg Med Chem Lett	All authors	New	0.091	210	1207	35.128	0.035	0.007	0.068	0.036	0.006	0.07	0.079	0.147
Reproductive Medicine	Fertil Steril	All authors	New	0.248	210	1138	44.903	0.14	0.077	0.164	0.142	0.074	0.163	0	0
Nursing	J Clin Nurs	All authors	New	0.134	209	775	74.194	0.081	0.017	0.14	0.083	0.015	0.139	0.011	0.031
Neurology	Neuropsychologia	All authors	New	0.051	208	836	47.727	0.026	-0.025	0.059	0.027	-0.024	0.061	0.375	0.484
Ophthalmology	Ophthalmology	All authors	New	0.528	208	980	34.592	0.071	0.026	0.12	0.071	0.025	0.12	0.008	0.024
General Surgery	Ann Surg	All authors	New	0.746	206	1081	24.607	0.089	0.056	0.143	0.091	0.062	0.146	0	0
Gastroenterology	Clin Gastroenterol Hepatol	All authors	New	0.435	206	890	25.73	0.059	-0.012	0.066	0.059	-0.014	0.069	0.035	0.079
Medicine	Free Radic Biol Med	All authors	New	0.457	206	1154	45.581	0.072	0.023	0.1	0.073	0.023	0.099	0	0
Neurology	J Neurosurg	All authors	New	0.112	206	1092	18.864	0.049	0.008	0.078	0.049	0.009	0.077	0.024	0.059
Medicine	Med J Aust	All authors	New	0.223	206	790	45.696	0.085	0.041	0.137	0.085	0.045	0.141	0.01	0.029
Unclassified	Phys Rev	All authors	New	NA	206	637	15.542	0.083	0.002	0.132	0.084	0.003	0.134	0.039	0.085
Psychology	Multivariate Behav Res	All authors	New	-0.289	205	547	22.852	-0.03	-0.081	0.068	-0.027	-0.074	0.069	0.54	0.638
Neurology	Muscle Nerve	All authors	New	0.009	205	999	37.137	0.018	-0.008	0.068	0.019	-0.006	0.07	0.486	0.587
Medicine	Nippon Rinsho	All authors	New	NA	205	500	10.8	-0.062	-0.097	0.008	-0.055	-0.086	0.016	0.266	0.372
Medicine	Acad Med	All authors	New	0.281	204	767	51.499	0.116	0.032	0.147	0.117	0.034	0.144	0	0
Cell Biology	Cell	All authors	New	0.908	204	801	32.584	0.067	0.006	0.068	0.072	0.011	0.077	0.035	0.079
Environmental Health	J Environ Manage	All authors	New	0.091	204	808	36.881	0.03	-0.019	0.071	0.033	-0.02	0.075	0.328	0.437
Biology	Philos Trans R Soc Lond B Biol Sci	All authors	New	NA	204	688	32.994	0.044	-0.005	0.112	0.044	-0.007	0.109	0.244	0.35
Psychopharmacology	Psychopharmacology (Berl)	All authors	New	NA	204	1030	42.913	0.076	0.043	0.141	0.077	0.039	0.145	0.002	0.008
Substance-Related Disorders	Drug Alcohol Depend	All authors	New	0.115	203	1017	47.984	0.027	-0.014	0.062	0.027	-0.014	0.061	0.26	0.365
Dermatology	Int J Dermatol	All authors	New	-0.149	203	876	49.087	0.094	0.046	0.165	0.096	0.049	0.158	0.001	0.004
Biophysics	Adv Mater Weinheim	All authors	New	NA	202	1000	22.3	0.093	0.039	0.124	0.094	0.039	0.124	0	0
Medicine	Ann Emerg Med	All authors	New	0.395	202	730	30.685	0.065	-0.008	0.102	0.065	-0.008	0.102	0.052	0.105
Medical Informatics	IEEE Trans Pattern Anal Mach Intell	All authors	New	0.396	202	625	10.88	0.019	-0.036	0.101	0.023	-0.033	0.104	0.648	0.731
Communicable Diseases	BMC Infect Dis	All authors	New	-0.019	201	1369	43.316	0.05	0.032	0.098	0.052	0.031	0.1	0	0
General Surgery	EuroIntervention	All authors	New	0.4	201	1222	16.285	0.069	0.026	0.095	0.07	0.026	0.093	0.001	0.004
Molecular Biology	Mol Ecol	All authors	New	0.262	201	941	34.325	-0.003	-0.042	0.028	0	-0.042	0.031	0.914	0.947
Pediatrics	Pediatr Infect Dis J	All authors	New	NA	201	1163	50.559	0.063	0.017	0.09	0.064	0.019	0.087	0.001	0.004
General Surgery	Ann Vasc Surg	All authors	New	-0.167	200	1038	18.112	0.037	-0.01	0.071	0.038	-0.007	0.069	0.083	0.152
Traumatology	Eur J Trauma Emerg Surg	All authors	New	-0.554	200	787	15.121	0.075	0.046	0.161	0.076	0.042	0.164	0.013	0.036
Microbiology	J Clin Microbiol	All authors	New	0.108	200	1126	49.023	0.035	-0.005	0.052	0.036	-0.005	0.054	0.091	0.163
Medicine	J Pharm Biomed Anal	All authors	New	0.196	200	1014	43.984	0.062	0.026	0.109	0.061	0.02	0.111	0.006	0.019
Environmental Health	Oecologia	All authors	New	0.058	200	802	33.416	0.074	0.007	0.133	0.076	0.007	0.131	0.014	0.039
General Surgery	Surg Endosc	All authors	New	0.362	200	1163	23.732	0.066	0.031	0.106	0.068	0.03	0.113	0.003	0.011
Medicine	Ann Transl Med	All authors	New	NA	199	658	31.611	0.068	0.022	0.139	0.07	0.024	0.141	0.083	0.152
Environmental Health	Environ Pollut	All authors	New	0.28	199	977	46.571	0.075	0.034	0.121	0.077	0.035	0.122	0.002	0.008
Medicine	Am J Sports Med	All authors	New	0.35	198	1021	19.687	0.036	-0.008	0.079	0.039	-0.002	0.082	0.097	0.171
Metabolism	J Clin Endocrinol Metab	All authors	New	0.3	198	1365	44.249	0.064	0.019	0.081	0.064	0.022	0.082	0	0
General Surgery	J Vasc Surg	All authors	New	0.352	198	1076	22.584	0.018	-0.014	0.057	0.021	-0.015	0.059	0.406	0.512
Medicine	Magn Reson Med	All authors	New	0.273	198	1000	18.1	0.003	-0.03	0.054	0.004	-0.025	0.055	0.919	0.951
Communicable Diseases	J Infect Dis	All authors	New	0.354	197	1310	45.344	0.064	0.029	0.098	0.065	0.03	0.098	0.001	0.004
Medicine	Med Phys	All authors	New	0.092	197	953	20.462	0.048	0.02	0.099	0.048	0.016	0.097	0.037	0.082
Medicine	J Thorac Dis	All authors	New	NA	196	718	19.916	0.04	-0.024	0.104	0.043	-0.019	0.104	0.231	0.336
Psychiatry	BMC Psychiatry	All authors	New	-0.036	195	1161	49.268	0.05	0.019	0.096	0.051	0.022	0.1	0.009	0.027
Gastroenterology	Endoscopy	All authors	New	0.3	195	1030	23.883	0.078	0.055	0.127	0.081	0.055	0.134	0.001	0.004
Medical Informatics	IEEE Trans Vis Comput Graph	All authors	New	-0.242	195	685	14.599	0.161	0.058	0.245	0.165	0.07	0.242	0	0
Anti-Infective Agents	J Antimicrob Chemother	All authors	New	0.247	195	1198	45.075	0.001	-0.03	0.026	0.003	-0.027	0.028	0.951	0.968
Dermatology	JAMA Dermatol	All authors	New	0.408	195	814	49.263	0.014	-0.035	0.055	0.015	-0.032	0.058	0.631	0.717
Parasitology	Parasitol Res	All authors	New	-0.041	195	981	44.444	0.081	0.027	0.12	0.083	0.03	0.121	0.001	0.004
Medicine	Pediatr Crit Care Med	All authors	New	0.12	195	703	39.26	0.137	0.049	0.16	0.139	0.054	0.163	0	0
Cardiology	Catheter Cardiovasc Interv	All authors	New	-0.028	194	953	17.419	0.162	0.072	0.19	0.165	0.077	0.202	0	0
Public Health	Public Health Nutr	All authors	New	0.088	194	894	66.89	0.107	0.049	0.162	0.109	0.049	0.164	0	0
Medicine	J Pak Med Assoc	All authors	New	-0.616	193	768	34.896	0.249	0.144	0.286	0.25	0.143	0.286	0	0
General Surgery	J Cataract Refract Surg	All authors	New	0.293	192	820	26.22	0.065	0.019	0.123	0.068	0.029	0.127	0.033	0.075
Neoplasms	Mol Cell Oncol	All authors	New	NA	192	526	39.544	0.011	-0.068	0.098	0.011	-0.058	0.101	0.855	0.902
Medicine	J Med Chem	All authors	New	0.443	191	1444	36.15	0.047	0.015	0.074	0.047	0.018	0.072	0.001	0.004
Cell Biology	Cell Cycle	All authors	New	0.047	188	731	43.365	0.054	-0.016	0.069	0.053	-0.016	0.069	0.097	0.171
Ophthalmology	Cornea	All authors	New	-0.038	188	847	30.697	0.045	0.015	0.129	0.047	0.013	0.131	0.11	0.188
Endocrinology	Diabetes Care	All authors	New	0.458	188	1117	42.614	0.084	0.038	0.108	0.085	0.04	0.108	0	0
Pediatrics	Int J Pediatr Otorhinolaryngol	All authors	New	-0.132	188	817	42.84	0.063	0.006	0.09	0.065	0.006	0.096	0.019	0.049
Critical Care	Crit Care	All authors	New	0.354	187	1004	29.183	0.062	-0.001	0.066	0.063	0.003	0.069	0.008	0.024
Gynecology	Obstet Gynecol	All authors	New	0.458	187	808	59.406	0.006	-0.004	0.111	0.008	-0.001	0.112	0.818	0.875
Medicine	Ann Intern Med	All authors	New	0.911	186	668	42.964	0.108	0.046	0.139	0.109	0.044	0.144	0.002	0.008
Rheumatology	Clin Rheumatol	All authors	New	-0.114	186	953	44.176	0.097	0.042	0.138	0.099	0.04	0.131	0	0
Health Services Research	Health Expect	All authors	New	0.253	186	867	62.86	0.056	-0.004	0.092	0.06	0.002	0.098	0.03	0.07
Chemistry	J Colloid Interface Sci	All authors	New	0.006	186	826	31.477	0.094	0.041	0.146	0.095	0.044	0.144	0.002	0.008
Physical and Rehabilitation Medicine	Disabil Rehabil	All authors	New	0.013	185	793	66.456	0.166	0.081	0.214	0.168	0.081	0.21	0	0
Biology	Glob Chang Biol	All authors	New	NA	184	979	31.154	0.012	-0.016	0.054	0.014	-0.015	0.054	0.621	0.709
General Surgery	Interact Cardiovasc Thorac Surg	All authors	New	-0.063	184	902	18.625	0.088	0.029	0.11	0.088	0.029	0.112	0	0
Medicine	Lakartidningen	All authors	New	NA	184	544	36.397	0.145	0.054	0.225	0.145	0.05	0.226	0.002	0.008
Radiology	AJR Am J Roentgenol	All authors	New	NA	183	840	31.429	0.151	0.072	0.195	0.154	0.076	0.199	0	0
Brain	Cereb Cortex	All authors	New	0.45	183	921	31.705	0.028	-0.007	0.067	0.029	-0.003	0.066	0.248	0.354
Medicine	Dtsch Med Wochenschr	All authors	New	-0.603	183	554	25.451	0.045	-0.019	0.098	0.048	-0.018	0.105	0.308	0.416
Pharmacology	J Pharm Sci	All authors	New	-0.02	183	846	37.943	0.129	0.073	0.197	0.13	0.077	0.195	0	0
Biology	J Theor Biol	All authors	New	-0.044	183	595	25.042	0.022	-0.038	0.09	0.027	-0.039	0.091	0.614	0.703
Neurology	Neuron	All authors	New	0.721	183	693	25.541	0.037	-0.009	0.091	0.04	-0.007	0.1	0.279	0.385
Medicine	Clin Chem Lab Med	All authors	New	0.175	182	944	44.386	0.1	0.066	0.169	0.1	0.062	0.166	0	0
Medicine	Einstein (Sao Paulo)	All authors	New	NA	182	861	48.2	0.194	0.105	0.222	0.194	0.105	0.22	0	0
Neurology	Epilepsy Behav	All authors	New	-0.057	182	865	46.358	0.071	0.014	0.106	0.074	0.015	0.109	0.007	0.022
Neurology	Front Behav Neurosci	All authors	New	NA	182	865	46.012	0.064	0.008	0.086	0.065	0.008	0.085	0.017	0.045
Neoplasms	Int J Cancer	All authors	New	0.238	182	1347	46.325	0.063	0.024	0.081	0.064	0.024	0.078	0	0
Orthopedics	Clin Orthop Relat Res	All authors	New	NA	181	830	21.084	0.08	0.009	0.159	0.082	0.01	0.164	0.004	0.014
Gynecology	Eur J Obstet Gynecol Reprod Biol	All authors	New	-0.074	181	964	47.303	0.07	0.029	0.134	0.072	0.032	0.138	0.002	0.008
Unclassified	Insects	All authors	New	NA	181	614	33.388	-0.024	-0.075	0.06	-0.022	-0.062	0.065	0.553	0.649
Cell Biology	J Cell Sci	All authors	New	0.123	181	923	49.512	0.003	-0.027	0.045	0.005	-0.026	0.046	0.9	0.935
Tropical Medicine	Malar J	All authors	New	NA	181	1140	39.298	0.056	0.01	0.085	0.057	0.013	0.085	0.004	0.014
Radiology	Radiology	All authors	New	0.515	181	1018	31.336	0.122	0.054	0.166	0.125	0.053	0.17	0	0
Transplantation	Transplantation	All authors	New	0.24	180	1046	36.042	-0.005	-0.007	0.048	-0.004	-0.004	0.053	0.801	0.86
Unclassified	Waste Manag	All authors	New	NA	180	690	36.667	0.083	0.018	0.156	0.086	0.026	0.157	0.016	0.043
Medicine	Eur J Med Chem	All authors	New	0.287	179	1391	45.579	0.084	0.043	0.109	0.086	0.048	0.11	0	0
Orthopedics	Eur Spine	All authors	New	NA	179	895	18.547	0.078	0.014	0.129	0.079	0.014	0.13	0.002	0.008
Neoplasms	Int J Radiat Oncol Biol Phys	All authors	New	0.148	178	1085	33.641	0.096	0.054	0.122	0.096	0.056	0.122	0	0
Botany	J Exp Bot	All authors	New	0.161	178	888	39.865	0.02	-0.018	0.056	0.023	-0.018	0.053	0.422	0.528
Genetics	Mol Phylogenet Evol	All authors	New	0.097	178	787	30.75	0.06	0.026	0.14	0.063	0.023	0.142	0.04	0.086
Neurology	Neuropharmacology	All authors	New	0.269	178	942	41.507	0.079	0.021	0.121	0.081	0.025	0.123	0	0
Diagnostic Imaging	PET Clin	All authors	New	NA	178	536	19.963	-0.074	-0.123	0.004	-0.072	-0.117	0.002	0.108	0.186
Vascular Diseases	Thromb Res	All authors	New	-0.055	178	1005	41.393	0.073	0.03	0.115	0.075	0.031	0.118	0	0
Neurology	Cortex	All authors	New	0.21	177	778	43.573	0.015	-0.045	0.021	0.017	-0.044	0.023	0.602	0.693
Microbiology	Environ Microbiol	All authors	New	0.321	177	969	37.977	0.077	0.033	0.128	0.08	0.035	0.13	0.001	0.004
Gastroenterology	J Pediatr Gastroenterol Nutr	All authors	New	-0.07	177	904	48.009	0.056	0.039	0.13	0.058	0.035	0.135	0.016	0.043
Pediatrics	J Pediatric Infect Dis Soc	All authors	New	NA	177	863	49.479	0.033	-0.01	0.071	0.034	-0.006	0.071	0.215	0.316
Neoplasms	Tumour Biol	All authors	New	NA	177	1089	46.373	0.083	0.027	0.105	0.085	0.029	0.104	0	0
Nursing	Nurse Educ Today	All authors	New	0.195	176	637	73.469	0.045	-0.032	0.093	0.047	-0.033	0.102	0.227	0.332
Chemistry Techniques, Analytical	Analyst	All authors	New	0.275	175	765	32.288	0.021	-0.025	0.067	0.025	-0.02	0.072	0.492	0.594
Anesthesiology	Anesthesiology	All authors	New	0.426	175	737	27.544	0.059	-0.012	0.084	0.062	-0.008	0.082	0.058	0.115
General Surgery	J Vasc Surg Venous Lymphat Disord	All authors	New	NA	175	784	21.939	0.037	-0.018	0.111	0.041	-0.013	0.108	0.186	0.284
Unclassified	R Soc Open Sci	All authors	New	NA	175	701	29.529	0.053	0.004	0.093	0.055	0.005	0.102	0.085	0.155
Gastroenterology	Am J Gastroenterol	All authors	New	0.566	174	841	32.342	0.049	0.017	0.112	0.051	0.02	0.114	0.058	0.115
Obstetrics	BMC Pregnancy Childbirth	All authors	New	-0.011	174	951	63.617	0.104	0.05	0.141	0.105	0.049	0.139	0	0
Dermatology	J Invest Dermatol	All authors	New	0.54	174	959	44.838	0.039	0	0.064	0.04	0.001	0.068	0.093	0.165
Nutritional Sciences	Obesity (Silver Spring)	All authors	New	NA	174	1004	50	0.062	0.009	0.079	0.064	0.009	0.079	0.004	0.014
Medicine	Ugeskr Laeg	All authors	New	NA	174	519	42.582	0.059	-0.002	0.168	0.063	0.004	0.17	0.194	0.293
Unclassified	Animals (Basel)	All authors	New	NA	173	678	51.475	0.092	0.032	0.16	0.092	0.024	0.16	0.004	0.014
Biochemistry	FEBS Lett	All authors	New	0.054	173	770	38.052	0.044	-0.001	0.1	0.045	0	0.099	0.135	0.221
Cardiology	J Am Heart Assoc	All authors	New	0.343	173	1219	31.911	0.104	0.063	0.148	0.106	0.066	0.146	0	0
Biophysics	J Phys Condens Matter	All authors	New	NA	173	554	17.148	0.072	-0.026	0.146	0.075	-0.023	0.155	0.102	0.178
Otolaryngology	Otolaryngol Head Neck Surg	All authors	New	0.106	173	772	28.238	0.127	0.05	0.186	0.128	0.045	0.187	0	0
Public Health	Cien Saude Colet	All authors	New	NA	172	676	67.899	0.111	0.062	0.199	0.111	0.058	0.202	0	0
Pharmacology	Eur J Pharmacol	All authors	New	-0.006	172	846	46.927	0.083	0.038	0.145	0.086	0.036	0.146	0.001	0.004
Radiology	Br J Radiol	All authors	New	-0.053	171	974	35.421	0.101	0.025	0.097	0.104	0.025	0.1	0	0
General Surgery	Dermatol Surg	All authors	New	0.1	171	582	46.392	0.081	0.014	0.159	0.085	0.018	0.163	0.035	0.079
Medicine	Oxid Med Cell Longev	All authors	New	NA	171	965	53.99	0.063	0.031	0.113	0.066	0.034	0.117	0.004	0.014
Physiology	Plant Physiol	All authors	New	0.402	170	962	38.565	0.052	0.024	0.108	0.053	0.023	0.112	0.018	0.047
Occupational Medicine	Work	All authors	New	NA	170	629	50.874	0.219	0.142	0.292	0.221	0.137	0.295	0	0
Substance-Related Disorders	Addiction	All authors	New	0.287	169	670	42.687	0.021	-0.021	0.078	0.024	-0.023	0.077	0.527	0.626
Vascular Diseases	Atherosclerosis	All authors	New	0.176	169	1155	36.19	0.064	0.026	0.094	0.065	0.026	0.101	0.001	0.004
Cell Biology	Cell Mol Life Sci	All authors	New	0.206	169	714	44.538	0.035	-0.017	0.073	0.039	-0.014	0.074	0.297	0.405
Neoplasms	Clin Cancer Res	All authors	New	0.436	169	1260	43.016	0.049	0.026	0.083	0.049	0.027	0.082	0.003	0.011
Unclassified	Cureus	All authors	New	NA	169	735	23.537	0.096	0.04	0.154	0.098	0.042	0.162	0.001	0.004
Neurology	J Clin Neurosci	All authors	New	-0.283	169	752	22.074	0.023	0	0.098	0.026	0.004	0.1	0.413	0.52
Neurology	J Neurol	All authors	New	0.108	169	1074	41.527	0.033	0.004	0.07	0.035	0.004	0.072	0.093	0.165
Nephrology	Kidney Int	All authors	New	0.518	169	741	33.873	0.014	-0.013	0.065	0.017	-0.006	0.069	0.659	0.741
Medicine	Mil Med	All authors	New	NA	169	709	39.492	0.21	0.13	0.254	0.211	0.131	0.257	0	0
Medicine	Pain	All authors	New	0.44	169	901	42.175	0.127	0.045	0.164	0.128	0.047	0.158	0	0
Nephrology	Am J Kidney Dis	All authors	New	0.43	168	762	29.79	0.005	-0.022	0.09	0.008	-0.016	0.087	0.896	0.933
Biology	Development	All authors	New	0.426	168	801	45.693	0	-0.039	0.029	0.003	-0.039	0.034	0.996	0.999
Toxicology	Environ Toxicol Chem	All authors	New	0.054	168	740	40.135	0.057	0.017	0.129	0.059	0.02	0.134	0.042	0.089
Medicine	Orthop J Sports Med	All authors	New	NA	168	917	15.267	0.091	0.036	0.147	0.093	0.041	0.142	0	0
Pediatrics	Pediatr Dermatol	All authors	New	-0.117	168	683	57.98	0.105	0.062	0.193	0.106	0.058	0.189	0.001	0.004
AIDS	AIDS	All authors	New	0.198	167	1207	46.23	0.042	0.01	0.069	0.043	0.009	0.069	0.01	0.029
Pediatrics	Acta Paediatr	All authors	New	0.034	167	757	51.255	0.098	0.032	0.151	0.1	0.033	0.152	0.002	0.008
Medicine	Bioorg Med Chem	All authors	New	0.161	167	1079	40.037	0.088	0.043	0.127	0.089	0.044	0.128	0	0
Cardiology	Cardiol Young	All authors	New	-0.45	167	687	40.175	0.088	0.036	0.171	0.09	0.038	0.178	0.007	0.022
Medicine	Mediators Inflamm	All authors	New	NA	167	950	49.789	0.066	0.038	0.121	0.067	0.039	0.12	0.004	0.014
Gastroenterology	Dig Dis Sci	All authors	New	-0.05	166	790	32.025	0.093	0.025	0.112	0.095	0.028	0.113	0.002	0.008
Pharmacology	Front Pharmacol	All authors	New	NA	166	776	45.747	0.047	-0.001	0.093	0.047	0	0.096	0.093	0.165
Traumatology	J Trauma Acute Care Surg	All authors	New	0.22	166	976	28.893	0.097	0.026	0.108	0.099	0.029	0.11	0	0
Psychiatry	Schizophr Res	All authors	New	0.202	166	1042	44.242	0.069	0.017	0.115	0.07	0.017	0.114	0	0
Nutritional Sciences	Am J Clin Nutr	All authors	New	0.448	165	1055	48.91	0.022	-0.015	0.049	0.023	-0.014	0.048	0.258	0.363
Rheumatology	Clin Exp Rheumatol	All authors	New	-0.027	165	940	45.745	0.05	0.021	0.102	0.051	0.024	0.107	0.019	0.049
Neoplasms	Future Oncol	All authors	New	-0.177	165	694	39.049	0.06	0.022	0.112	0.061	0.025	0.116	0.073	0.138
Biochemistry	Biochem Soc Trans	All authors	New	-0.065	164	576	39.583	0.056	-0.019	0.096	0.058	-0.018	0.097	0.142	0.231
Biology	Evolution	All authors	New	0.247	164	582	28.351	-0.004	-0.053	0.047	-0.002	-0.05	0.05	0.926	0.953
Orthopedics	Arthroscopy	All authors	New	0.311	163	843	13.286	0.028	-0.026	0.084	0.03	-0.027	0.084	0.249	0.355
Neurology	Eur J Neurosci	All authors	New	0.049	163	717	37.796	0.047	-0.003	0.091	0.049	-0.001	0.093	0.116	0.197
Gastroenterology	Inflamm Bowel Dis	All authors	New	0.189	163	993	43.001	0.046	0.01	0.081	0.048	0.011	0.082	0.036	0.08
Gastroenterology	Int J Colorectal Dis	All authors	New	-0.073	163	869	27.733	0.106	0.045	0.164	0.109	0.054	0.169	0	0
Zoology	J Econ Entomol	All authors	New	-0.073	163	673	28.678	0.139	0.057	0.192	0.141	0.062	0.187	0	0
General Surgery	J Oral Maxillofac Surg	All authors	New	0.026	163	670	22.537	0.105	0.023	0.14	0.109	0.027	0.144	0.001	0.004
Biochemistry	J Proteome Res	All authors	New	0.128	163	1022	36.106	0.085	0.036	0.118	0.086	0.037	0.117	0	0
Neurology	Otol Neurotol	All authors	New	-0.134	163	711	25.598	0.143	0.077	0.208	0.149	0.077	0.214	0	0
Environmental Health	Ecology	All authors	New	0.271	162	610	31.639	0.073	0.01	0.121	0.075	0.005	0.119	0.057	0.113
Brain	Exp Brain Res	All authors	New	-0.155	162	610	37.869	0.062	0.007	0.141	0.063	0.002	0.143	0.079	0.147
General Surgery	J Hand Surg Am	All authors	New	NA	162	573	19.372	0.113	0.05	0.266	0.114	0.06	0.261	0.004	0.014
Vascular Diseases	J Hypertens	All authors	New	0.284	162	934	29.443	0.099	0.055	0.128	0.1	0.053	0.126	0	0
Pediatrics	J Paediatr Child Health	All authors	New	-0.013	162	694	55.187	0.122	0.067	0.199	0.123	0.07	0.2	0	0
General Surgery	JAMA Surg	All authors	New	0.566	162	608	30.592	0.124	0.022	0.13	0.127	0.028	0.126	0	0
Neurology	Mov Disord	All authors	New	0.354	162	820	40.854	0.015	-0.025	0.045	0.016	-0.023	0.048	0.577	0.67
Chemistry Techniques, Analytical	Rapid Commun Mass Spectrom	All authors	New	0.017	162	722	31.994	0.107	0.029	0.15	0.11	0.032	0.148	0	0
Medicine	Am J Prev Med	All authors	New	0.345	161	744	54.301	0.127	0.044	0.136	0.128	0.042	0.137	0	0
Orthopedics	Int Orthop	All authors	New	0.118	161	818	13.081	0.069	-0.002	0.123	0.071	0	0.126	0.006	0.019
Pediatrics	J Pediatr Surg	All authors	New	0.056	161	860	35.814	0.064	0.027	0.122	0.066	0.027	0.119	0.008	0.024
Sports Medicine	J Sports Sci	All authors	New	-0.015	161	700	26.286	0.09	0.023	0.135	0.091	0.029	0.139	0.006	0.019
General Surgery	Am Surg	All authors	New	-0.301	160	783	27.969	0.06	0.025	0.136	0.062	0.029	0.138	0.034	0.077
Chemistry	Chemphyschem	All authors	New	-0.075	160	658	27.66	0.037	-0.002	0.107	0.042	0.001	0.116	0.253	0.359
Cardiology	Heart	All authors	New	0.389	160	765	24.967	0.129	0.056	0.147	0.133	0.054	0.149	0.001	0.004
Gynecology	Int Urogynecol	All authors	New	NA	160	685	45.985	0.15	0.077	0.205	0.151	0.08	0.21	0	0
Jurisprudence	J Forensic Sci	All authors	New	-0.197	160	569	43.409	0.053	0.015	0.163	0.056	0.009	0.163	0.19	0.289
Medicine	N Z Med J	All authors	New	NA	160	627	37.161	0.085	0.023	0.149	0.088	0.022	0.151	0.016	0.043
Traumatology	J Orthop Trauma	All authors	New	0.037	159	773	17.206	0.019	-0.033	0.042	0.019	-0.029	0.042	0.493	0.595
General Surgery	ANZ J Surg	All authors	New	-0.123	158	588	22.789	0.094	0.02	0.136	0.097	0.023	0.139	0.018	0.047
Rheumatology	J Rheumatol	All authors	New	0.086	158	921	42.997	0.087	0.051	0.131	0.088	0.054	0.133	0	0
Medicine	Am J Trop Med Hyg	All authors	New	0.085	157	929	43.595	0.028	-0.004	0.057	0.03	-0.002	0.062	0.197	0.297
Brain	Hum Brain Mapp	All authors	New	0.227	157	1027	35.735	0.018	-0.015	0.046	0.02	-0.017	0.045	0.38	0.488
Molecular Biology	J Mol Biol	All authors	New	0.143	157	649	35.747	-0.037	-0.066	0.015	-0.036	-0.067	0.02	0.261	0.366
Neoplasms	JAMA Oncol	All authors	New	NA	157	616	37.175	0.11	0.07	0.19	0.112	0.069	0.191	0.002	0.008
Communicable Diseases	Am J Infect Control	All authors	New	-0.148	156	816	54.902	0.162	0.084	0.194	0.165	0.086	0.193	0	0
Primary Health Care	Br J Gen Pract	All authors	New	0.227	156	568	44.718	0.075	0.004	0.13	0.079	0.002	0.136	0.061	0.119
Cardiology	J Cardiothorac Vasc Anesth	All authors	New	-0.185	156	764	25	-0.011	-0.036	0.04	-0.01	-0.038	0.04	0.697	0.775
General Surgery	J Surg Res	All authors	New	0.155	156	905	32.597	0.054	-0.002	0.096	0.056	0.005	0.098	0.011	0.031
Biomedical Engineering	Rev Sci Instrum	All authors	New	-0.334	156	681	12.188	0.063	-0.002	0.109	0.066	0.003	0.111	0.039	0.085
Toxicology	Water Sci Technol	All authors	New	-0.361	156	578	38.927	0.188	0.099	0.248	0.191	0.099	0.249	0	0
Neoplasms	Acta Oncol	All authors	New	0.067	155	957	41.797	0.148	0.082	0.187	0.15	0.084	0.187	0	0
Unclassified	Genom Data	All authors	New	NA	155	677	38.405	0.047	-0.016	0.099	0.05	-0.013	0.096	0.133	0.219
Medicine	J Am Vet Med Assoc	All authors	New	NA	155	612	56.046	0.048	-0.004	0.125	0.049	-0.005	0.118	0.162	0.256
Pharmacology	Life Sci	All authors	New	-0.013	155	884	47.398	0.12	0.055	0.143	0.123	0.057	0.145	0	0
Medicine	Prev Med	All authors	New	0.157	155	714	52.801	0.042	-0.004	0.092	0.045	-0.001	0.095	0.141	0.23
Virology	Viruses	All authors	New	0.078	155	757	45.178	0.018	-0.018	0.071	0.021	-0.019	0.073	0.556	0.652
Dentistry	J Endod	All authors	New	0.316	154	739	37.077	0.026	-0.029	0.082	0.027	-0.029	0.081	0.358	0.466
Medicine	J Gen Intern Med	All authors	New	0.239	154	647	48.223	0.024	-0.024	0.085	0.026	-0.023	0.091	0.454	0.558
Neurology	J Stroke Cerebrovasc Dis	All authors	New	-0.221	154	860	35.116	0.099	0.049	0.141	0.099	0.051	0.138	0	0
Medicine	Prz Lek	All authors	New	NA	154	613	55.791	0.152	0.073	0.215	0.155	0.071	0.215	0	0
Substance-Related Disorders	Addict Behav	All authors	New	0.037	153	659	53.263	0.045	-0.012	0.103	0.046	-0.009	0.103	0.164	0.258
Unclassified	Int Sch Res Notices	All authors	New	NA	153	571	35.552	0.119	0.043	0.175	0.12	0.043	0.175	0.001	0.004
Medicine	Phys Med Biol	All authors	New	0.144	153	691	21.997	0.021	-0.027	0.088	0.024	-0.022	0.095	0.484	0.586
Veterinary Medicine	Vet Parasitol	All authors	New	0.276	153	891	42.312	0.013	-0.02	0.057	0.016	-0.016	0.062	0.569	0.664
Medicine	BMC Med Educ	All authors	New	-0.187	152	707	53.465	0.039	-0.016	0.088	0.042	-0.012	0.091	0.171	0.267
Physiology	J Appl Physiol	All authors	New	0.081	152	730	25.89	0.056	0.005	0.106	0.058	0.007	0.109	0.061	0.119
Medicine	J Mech Behav Biomed Mater	All authors	New	0.154	152	706	27.195	0.042	0.006	0.119	0.046	0.01	0.122	0.137	0.224
Communicable Diseases	Lancet Infect Dis	All authors	New	0.882	152	605	30.413	0.07	-0.004	0.107	0.072	0	0.116	0.053	0.107
Nursing	J Adv Nurs	All authors	New	0.276	151	623	71.75	0.123	0.05	0.171	0.125	0.052	0.175	0	0
Unclassified	Sci Adv	All authors	New	NA	151	839	22.884	0.035	0.01	0.092	0.037	0.012	0.091	0.149	0.24
Neurology	Acta Neurochir (Wien)	All authors	New	NA	150	728	19.368	0.043	-0.01	0.104	0.046	-0.01	0.114	0.125	0.208
Medicine	Arch Phys Med Rehabil	All authors	New	0.179	150	718	50.975	0.138	0.067	0.212	0.142	0.081	0.212	0	0
Neurology	Brain	All authors	New	0.58	150	994	38.934	0.042	-0.004	0.046	0.044	-0.002	0.046	0.042	0.089
Neoplasms	Front Oncol	All authors	New	NA	150	695	40.576	0.168	0.068	0.183	0.169	0.068	0.179	0	0
Pharmacology	J Control Release	All authors	New	0.43	150	863	37.312	0.039	0.011	0.101	0.041	0.015	0.096	0.085	0.155
Nutritional Sciences	J Food Sci Technol	All authors	New	NA	150	585	50.427	0.116	0.039	0.175	0.118	0.043	0.183	0.001	0.004
Medicine	J Med Internet Res	All authors	New	0.352	150	746	52.413	0.108	0.021	0.141	0.11	0.025	0.143	0	0
Nanotechnology	Nanotechnology	All authors	New	-0.061	150	694	25.36	0.089	0.034	0.158	0.092	0.037	0.159	0.002	0.008
Medicine	J Med Case Rep	All authors	New	NA	149	644	33.851	0.12	0.063	0.211	0.124	0.065	0.205	0	0
Ophthalmology	JAMA Ophthalmol	All authors	New	0.337	149	515	31.845	0.076	0.029	0.192	0.078	0.043	0.195	0.061	0.119
Biology	BMC Evol Biol	All authors	New	0.176	148	625	35.2	-0.005	-0.051	0.039	-0.002	-0.05	0.038	0.857	0.904
Public Health	Cad Saude Publica	All authors	New	-0.335	148	608	66.941	0.078	-0.004	0.111	0.08	-0.009	0.11	0.025	0.06
General Surgery	J Cardiothorac Surg	All authors	New	-0.171	148	734	22.48	0.101	0.058	0.179	0.105	0.062	0.189	0.001	0.004
Medicine	J Med Ultrason (2001)	All authors	New	NA	148	707	28.289	0.162	0.088	0.206	0.166	0.091	0.21	0	0
Neoplasms	Lancet Oncol	All authors	New	0.918	148	693	31.746	0.124	0.042	0.112	0.127	0.048	0.114	0	0
General Surgery	Plast Reconstr Surg Glob Open	All authors	New	NA	148	617	25.932	-0.015	-0.056	0.052	-0.015	-0.062	0.047	0.642	0.726
Medicine	CMAJ	All authors	New	0.523	147	426	32.864	0.179	0.071	0.252	0.179	0.079	0.247	0.002	0.008
Environmental Health	Environ Res	All authors	New	0.085	147	910	49.78	0.058	0.025	0.119	0.058	0.026	0.118	0.002	0.008
Physical and Rehabilitation Medicine	J Phys Ther Sci	All authors	New	NA	147	632	41.93	0.183	0.105	0.258	0.184	0.106	0.251	0	0
General Surgery	J Shoulder Elbow Surg	All authors	New	0.196	147	725	14.345	0.014	-0.023	0.062	0.016	-0.02	0.062	0.604	0.695
General Surgery	Surgery	All authors	New	0.333	147	812	30.296	0.028	-0.015	0.052	0.03	-0.015	0.056	0.258	0.363
Urology	BJU Int	All authors	New	0.386	146	916	21.07	0.094	0.047	0.134	0.095	0.046	0.132	0	0
Genetics	Genetics	All authors	New	0.185	146	601	35.607	0.029	-0.037	0.067	0.034	-0.031	0.075	0.422	0.528
Environmental Health	J Hazard Mater	All authors	New	0.28	146	649	37.904	0.118	0.038	0.17	0.119	0.041	0.168	0	0
Chemistry	Beilstein J Org Chem	All authors	New	NA	145	574	30.314	0.06	-0.017	0.08	0.063	-0.01	0.078	0.106	0.183
Medicine	Br J Sports Med	All authors	New	0.523	145	615	24.065	0.128	0.054	0.242	0.13	0.054	0.245	0	0
Pediatrics	J Pediatr Orthop	All authors	New	-0.059	145	618	22.492	0.084	0.032	0.173	0.087	0.035	0.173	0.006	0.019
General Surgery	Ann Plast Surg	All authors	New	0	144	615	24.228	0.018	-0.032	0.074	0.019	-0.034	0.076	0.565	0.66
Biology	Biol Lett	All authors	New	0.095	144	542	33.026	0.045	-0.026	0.128	0.047	-0.027	0.123	0.23	0.335
Medicine	Clin Nucl Med	All authors	New	0.326	144	646	31.269	0.103	0.016	0.147	0.107	0.019	0.162	0	0
Obstetrics	Int J Gynaecol Obstet	All authors	New	NA	144	652	48.773	0.11	0.052	0.175	0.111	0.055	0.178	0.001	0.004
Ophthalmology	J Opt Soc Am A Opt Image Sci Vis	All authors	New	NA	144	436	15.367	0.001	-0.053	0.112	0.007	-0.048	0.122	0.987	0.993
Unclassified	Kardiochir Torakochirurgia Pol	All authors	New	NA	144	798	27.569	0.061	0.008	0.099	0.063	0.005	0.105	0.013	0.036
Cardiology	Kardiol Pol	All authors	New	-0.423	144	928	29.31	0.114	0.043	0.162	0.116	0.049	0.165	0	0
Neurology	Neural Regen Res	All authors	New	NA	144	377	37.135	0.065	-0.051	0.166	0.066	-0.044	0.171	0.309	0.417
Psychiatry	Psychiatr Serv	All authors	New	-0.078	144	637	53.689	0.06	0.012	0.101	0.062	0.013	0.106	0.053	0.107
Substance-Related Disorders	Alcohol Clin Exp Res	All authors	New	NA	143	676	48.225	0	-0.047	0.05	0.002	-0.047	0.048	0.99	0.995
Cardiology	Anatol J Cardiol	All authors	New	NA	143	674	19.436	0.125	0.043	0.195	0.127	0.04	0.199	0.001	0.004
Medicine	EBioMedicine	All authors	New	NA	143	712	37.5	0.091	0.013	0.094	0.092	0.018	0.097	0.005	0.017
Endocrinology	Endocrinology	All authors	New	0.126	143	817	49.082	0.056	-0.004	0.078	0.058	-0.004	0.084	0.018	0.047
Orthopedics	Gait Posture	All authors	New	0.099	143	611	37.971	0.081	0.008	0.136	0.083	0.013	0.132	0.02	0.051
Public Health	Health Aff (Millwood)	All authors	New	NA	143	574	49.129	0.089	0.002	0.129	0.092	0.007	0.128	0.009	0.027
Psychology	J Health Psychol	All authors	New	NA	143	547	61.609	0.023	-0.031	0.098	0.026	-0.026	0.102	0.539	0.637
Microbiology	MBio	All authors	New	0.392	143	727	39.202	0.019	-0.032	0.044	0.021	-0.033	0.05	0.458	0.561
Physiology	Physiol Rep	All authors	New	NA	143	691	37.048	0.054	0.012	0.123	0.055	0.012	0.127	0.058	0.115
Medicine	Rev Med Suisse	All authors	New	NA	143	487	34.497	0.051	0.011	0.175	0.057	0.007	0.184	0.246	0.352
Medicine	Stat Med	All authors	New	-0.119	143	488	32.992	0.013	-0.041	0.092	0.017	-0.036	0.096	0.74	0.81
Pharmacology	Am J Health Syst Pharm	All authors	New	NA	142	519	51.83	0.143	0.041	0.173	0.146	0.042	0.18	0.001	0.004
Pediatrics	JAMA Pediatr	All authors	New	0.796	142	556	50.18	0.175	0.028	0.145	0.179	0.039	0.152	0	0
Ophthalmology	Am J Ophthalmol	All authors	New	0.282	141	667	33.583	0.053	0.008	0.11	0.054	0.002	0.111	0.083	0.152
Pharmacology	Br J Clin Pharmacol	All authors	New	0.142	141	740	39.189	0.056	-0.008	0.081	0.058	-0.006	0.084	0.023	0.057
Medicine	Emerging Infect Dis	All authors	New	NA	141	868	46.083	0.088	0.04	0.127	0.09	0.043	0.132	0	0
Public Health	Nicotine Tob Res	All authors	New	0.282	141	659	50.228	0.086	0.02	0.14	0.088	0.02	0.135	0.002	0.008
Neoplasms	Radiother Oncol	All authors	New	0.178	141	1123	36.153	0.009	-0.014	0.045	0.011	-0.01	0.047	0.62	0.708
Medicine	Biomed Opt Express	All authors	New	NA	140	693	24.82	0.046	0.001	0.108	0.049	0	0.112	0.103	0.179
Endocrinology	Endocrine	All authors	New	0.022	140	837	47.431	0.06	0.014	0.099	0.062	0.017	0.1	0.007	0.022
Pharmacology	Eur J Pharm Sci	All authors	New	0.135	140	702	45.584	0.108	0.033	0.15	0.109	0.039	0.154	0	0
Ophthalmology	Graefes Arch Clin Exp Ophthalmol	All authors	New	-0.002	140	634	31.388	0.042	-0.018	0.1	0.043	-0.019	0.098	0.197	0.297
Cardiology	Heart Rhythm	All authors	New	0.276	140	817	17.87	0.107	0.051	0.144	0.109	0.052	0.146	0	0
Toxicology	Toxins (Basel)	All authors	New	0.165	140	700	50.429	0.032	-0.014	0.105	0.036	-0.012	0.113	0.253	0.359
Neoplasms	Breast	All authors	New	-0.067	139	679	52.135	0.088	0.021	0.116	0.09	0.027	0.114	0.001	0.004
Gastroenterology	Dig Liver Dis	All authors	New	-0.016	139	963	37.175	0.063	0.036	0.103	0.064	0.041	0.107	0.002	0.008
General Surgery	Am J Surg	All authors	New	0.194	138	746	35.121	0.052	0.005	0.089	0.054	0.006	0.095	0.046	0.095
Dermatology	An Bras Dermatol	All authors	New	NA	138	646	57.276	0.154	0.083	0.226	0.154	0.089	0.218	0	0
General Surgery	Cir Esp	All authors	New	NA	138	666	29.58	0.03	-0.023	0.087	0.034	-0.021	0.086	0.302	0.411
Medicine	Clin Case Rep	All authors	New	NA	138	611	36.825	0.064	-0.003	0.122	0.066	-0.004	0.123	0.042	0.089
Radiology	Eur Radiol	All authors	New	0.244	138	1019	33.857	0.06	0.022	0.103	0.062	0.021	0.109	0.001	0.004
General Surgery	Int J Surg	All authors	New	0.033	138	813	21.771	0.041	0.005	0.084	0.043	0.005	0.083	0.085	0.155
Biotechnology	J Biotechnol	All authors	New	-0.011	138	749	35.781	0.021	-0.022	0.068	0.025	-0.02	0.069	0.436	0.541
General Surgery	J Bone Joint Surg Am	All authors	New	0.526	138	656	17.378	0.074	0.012	0.13	0.076	0.014	0.129	0.011	0.031
Gastroenterology	J Hepatol	All authors	New	0.574	138	760	32.368	0.028	-0.001	0.092	0.029	0.004	0.089	0.306	0.415
Medicine	Med Teach	All authors	New	0.067	138	524	42.176	0.051	0.021	0.158	0.054	0.019	0.155	0.174	0.272
Medicine	JBI Database System Rev Implement Rep	All authors	New	NA	137	481	71.518	0.068	0.005	0.163	0.07	0.009	0.163	0.126	0.209
Microbiology	Mol Microbiol	All authors	New	0.123	137	675	40.148	-0.006	-0.051	0.027	-0.004	-0.051	0.025	0.841	0.891
Neurology	Neurol Sci	All authors	New	-0.174	137	872	44.61	0.038	0.017	0.078	0.04	0.019	0.079	0.073	0.138
History of Medicine	Orv Hetil	All authors	New	NA	137	585	44.615	0.154	0.111	0.24	0.158	0.112	0.243	0	0
Psychophysiology	Sleep	All authors	New	0.259	137	802	43.641	0.051	0	0.089	0.053	0.002	0.09	0.031	0.072
Medicine	Tidsskr Nor Laegeforen	All authors	New	NA	137	419	35.084	0.026	-0.06	0.077	0.027	-0.063	0.077	0.629	0.716
Gynecology	Arch Gynecol Obstet	All authors	New	-0.069	136	732	38.251	0.093	0.029	0.127	0.094	0.034	0.126	0	0
Cardiology	Asian Cardiovasc Thorac Ann	All authors	New	NA	136	541	12.939	0.067	0.001	0.144	0.072	0.008	0.141	0.075	0.141
Brain	Brain Struct Funct	All authors	New	0.296	136	771	38.651	0.079	0.019	0.124	0.08	0.018	0.121	0.001	0.004
Neurosurgery	Childs Nerv Syst	All authors	New	-0.267	136	645	30.388	0.179	0.131	0.28	0.18	0.128	0.279	0	0
Microbiology	ISME	All authors	New	NA	136	793	36.444	0.026	-0.019	0.056	0.029	-0.013	0.063	0.26	0.365
Cell Biology	Stem Cells Int	All authors	New	NA	136	687	45.706	0.069	0.027	0.132	0.07	0.029	0.131	0.013	0.036
General Surgery	World J Surg	All authors	New	NA	136	656	28.201	0.079	0.023	0.154	0.081	0.026	0.15	0.007	0.022
Dermatology	Am J Dermatopathol	All authors	New	-0.155	135	551	45.735	0.035	-0.035	0.091	0.038	-0.027	0.093	0.325	0.434
Hematology	Am J Hematol	All authors	New	0.283	135	974	44.969	0.026	-0.006	0.049	0.028	-0.005	0.05	0.2	0.301
Biochemistry	FEBS J	All authors	New	NA	135	627	39.394	0.084	0.027	0.136	0.086	0.028	0.137	0.014	0.039
Medicine	Intern Med	All authors	New	-0.385	135	650	20.308	0.094	0.045	0.176	0.096	0.052	0.169	0.005	0.017
Radiology	J Am Coll Radiol	All authors	New	0.149	135	570	36.842	0.064	0.01	0.119	0.07	0.014	0.13	0.076	0.143
Medicine	J Clin Sleep Med	All authors	New	0.128	135	651	45.315	0.079	0.006	0.127	0.082	0.008	0.127	0.008	0.024
Neurology	J Neurochem	All authors	New	0.16	135	671	46.796	0.036	-0.008	0.083	0.04	-0.006	0.082	0.215	0.316
Perinatology	Matern Child Health	All authors	New	NA	135	617	73.42	0.042	-0.016	0.093	0.046	-0.006	0.096	0.2	0.301
Neurology	Neuropsychopharmacology	All authors	New	0.381	135	767	40.939	0.002	-0.02	0.05	0.003	-0.015	0.052	0.949	0.967
Psychology	Arch Sex Behav	All authors	New	NA	134	501	46.307	0.092	0.003	0.128	0.091	0.004	0.13	0.019	0.049
Ophthalmology	Clin Ophthalmol	All authors	New	NA	134	523	30.784	0.069	-0.032	0.106	0.072	-0.025	0.109	0.06	0.118
Medicine	J Chromatogr B Analyt Technol Biomed Life Sci	All authors	New	NA	134	577	42.461	0.093	0.015	0.143	0.095	0.021	0.141	0.01	0.029
Nanotechnology	J Nanosci Nanotechnol	All authors	New	-0.487	134	568	39.085	0.202	0.109	0.271	0.204	0.116	0.274	0	0
General Surgery	J Plast Reconstr Aesthet Surg	All authors	New	0.055	134	563	24.156	0.096	0.052	0.191	0.095	0.045	0.189	0.009	0.027
General Surgery	J Surg Oncol	All authors	New	0.312	134	736	28.94	0.09	0.03	0.124	0.091	0.031	0.13	0.001	0.004
Psychiatry	Rev Colomb Psiquiatr	All authors	New	NA	134	502	44.622	0.032	-0.03	0.105	0.037	-0.031	0.112	0.45	0.555
Multidisciplinary	Ann N Y Acad Sci	All authors	New	NA	133	471	39.278	0.085	0.026	0.159	0.087	0.029	0.165	0.051	0.104
Endocrinology	Diabetologia	All authors	New	0.3	133	827	45.949	0.046	0	0.079	0.048	-0.002	0.086	0.035	0.079
Physiology	Eur J Appl Physiol	All authors	New	-0.029	133	671	23.249	0.076	0.018	0.115	0.081	0.022	0.126	0.006	0.019
Allergy and Immunology	Hum Vaccin Immunother	All authors	New	NA	133	593	49.41	0.136	0.053	0.18	0.141	0.058	0.183	0	0
General Surgery	J Coll Physicians Surg Pak	All authors	New	NA	133	473	35.729	0.127	0.023	0.214	0.13	0.03	0.208	0.001	0.004
Medicine	J Ultrasound Med	All authors	New	-0.116	133	620	37.258	0.138	0.071	0.202	0.14	0.073	0.203	0	0
Neurology	Neuropsychiatr Dis Treat	All authors	New	NA	133	734	42.098	0.139	0.079	0.18	0.142	0.08	0.182	0	0
Cell Biology	Semin Cell Dev Biol	All authors	New	0.165	133	364	44.78	0.04	-0.068	0.137	0.047	-0.063	0.14	0.504	0.606
Medicine	Turk J Med Sci	All authors	New	-0.793	133	669	42.451	0.224	0.159	0.301	0.226	0.159	0.307	0	0
Neurology	Epilepsia	All authors	New	0.248	132	807	39.653	0.044	0.001	0.07	0.046	0.005	0.07	0.059	0.117
Genetics	G3 (Bethesda)	All authors	New	-0.018	132	583	37.221	0.035	-0.035	0.072	0.037	-0.026	0.077	0.284	0.39
AIDS	J Acquir Immune Defic Syndr	All authors	New	0.134	132	929	46.502	0.047	0.005	0.077	0.048	0.006	0.076	0.02	0.051
Immunology	J Allergy Clin Immunol Pract	All authors	New	NA	132	592	46.453	0.127	0.034	0.131	0.129	0.037	0.126	0	0
Neurology	Mult Scler	All authors	New	NA	132	891	41.639	0.083	0.02	0.093	0.085	0.024	0.094	0	0
Medicine	Mayo Clin Proc	All authors	New	0.468	131	495	34.545	0.227	0.104	0.257	0.233	0.11	0.262	0	0
Neurology	Neural Plast	All authors	New	0.128	131	548	43.613	0.079	0.015	0.157	0.081	0.016	0.157	0.025	0.06
Orthopedics	Orthopedics	All authors	New	-0.208	131	576	14.41	-0.019	-0.071	0.022	-0.015	-0.06	0.026	0.543	0.64
Rheumatology	Rheumatology (Oxford)	All authors	New	NA	131	787	43.964	0.098	0.015	0.109	0.1	0.018	0.117	0	0
General Surgery	Surg Obes Relat Dis	All authors	New	0.362	131	599	27.88	0.115	0.028	0.146	0.118	0.035	0.151	0.002	0.008
General Surgery	Surg Pathol Clin	All authors	New	NA	131	285	44.912	-0.019	-0.163	0.15	-0.021	-0.155	0.138	0.824	0.88
Toxicology	Toxicon	All authors	New	-0.024	131	695	44.604	0.082	0.044	0.157	0.086	0.043	0.161	0.003	0.011
Neurology	Acta Neuropsychiatr	All authors	New	-0.544	130	564	38.121	0.177	0.103	0.224	0.183	0.108	0.228	0	0
Physiology	Am J Physiol Heart Circ Physiol	All authors	New	NA	130	688	31.105	0.079	0.021	0.113	0.081	0.02	0.116	0.004	0.014
Chemistry Techniques, Analytical	Electrophoresis	All authors	New	0.064	130	598	40.635	0.08	0.013	0.127	0.084	0.012	0.134	0.012	0.034
Neurology	Front Aging Neurosci	All authors	New	NA	130	644	46.894	0.057	-0.013	0.079	0.057	-0.015	0.076	0.064	0.124
Physiology	J Cell Physiol	All authors	New	0.222	130	865	50.173	0.045	0.004	0.09	0.046	0.005	0.085	0.042	0.089
Critical Care	J Crit Care	All authors	New	0.047	130	746	32.306	0.078	0.024	0.138	0.081	0.027	0.139	0.002	0.008
Medicine	Postgrad Med	All authors	New	-0.025	130	522	37.739	0.169	0.109	0.277	0.169	0.111	0.282	0	0
Emergency Medicine	Resuscitation	All authors	New	0.374	130	797	25.721	0.065	0.042	0.12	0.067	0.043	0.121	0.003	0.011
Physiology	Am J Physiol Regul Integr Comp Physiol	All authors	New	NA	129	682	37.683	0.057	0.002	0.095	0.058	0.004	0.094	0.044	0.092
Dentistry	Clin Oral Implants Res	All authors	New	NA	129	659	21.093	0.006	-0.043	0.048	0.008	-0.042	0.048	0.824	0.88
Cardiology	Echocardiography	All authors	New	NA	129	719	26.287	0.038	-0.004	0.09	0.04	-0.003	0.095	0.149	0.24
Medicine	Intern Emerg Med	All authors	New	0.064	129	743	37.416	0.03	-0.026	0.049	0.03	-0.027	0.054	0.228	0.333
Medicine	J Biomed Opt	All authors	New	0.103	129	585	29.573	0.067	-0.003	0.128	0.069	0.002	0.128	0.039	0.085
General Surgery	J Foot Ankle Surg	All authors	New	-0.159	129	505	16.436	0.032	-0.028	0.084	0.036	-0.027	0.094	0.381	0.489
Neurology	JAMA Neurol	All authors	New	0.491	129	561	37.968	0.055	-0.003	0.07	0.058	0	0.075	0.116	0.197
Biochemistry	Methods	All authors	New	0.052	129	488	33.197	0.071	0.029	0.18	0.071	0.032	0.176	0.064	0.124
Virology	Virology	All authors	New	0.1	129	660	47.273	0.039	-0.011	0.094	0.042	-0.007	0.096	0.164	0.258
Biochemistry	ACS Chem Biol	All authors	New	0.214	128	698	31.948	0.018	-0.034	0.041	0.019	-0.033	0.041	0.514	0.612
Pharmacology	Expert Opin Pharmacother	All authors	New	0.108	128	440	37.273	-0.053	-0.108	0	-0.052	-0.112	0	0.27	0.376
Public Health	Front Public Health	All authors	New	NA	128	504	49.802	0.088	0.001	0.122	0.091	0.007	0.129	0.019	0.049
Hematology	Haematologica	All authors	New	0.409	128	1063	46.754	0.04	0.033	0.093	0.042	0.033	0.097	0.027	0.064
Pediatrics	J Adolesc Health	All authors	New	0.401	128	596	63.087	0.066	0.017	0.139	0.069	0.023	0.146	0.038	0.083
Radiology	J Vasc Interv Radiol	All authors	New	0.093	128	672	17.411	0.004	-0.03	0.06	0.006	-0.028	0.061	0.888	0.926
Biochemistry	Proteomics	All authors	New	0.118	128	762	39.108	0.073	0.014	0.104	0.077	0.018	0.11	0.004	0.014
Immunology	Ann Allergy Asthma Immunol	All authors	New	0.034	127	566	49.823	0.138	0.057	0.177	0.14	0.054	0.185	0	0
Gynecology	Gynecol Endocrinol	All authors	New	-0.144	127	738	44.851	0.033	-0.008	0.079	0.035	-0.005	0.083	0.172	0.269
Microbiology	J Bacteriol	All authors	New	0.053	127	516	43.798	0.061	-0.03	0.069	0.065	-0.028	0.079	0.119	0.2
Epidemiology	J Clin Epidemiol	All authors	New	0.167	127	593	45.531	0.124	0.046	0.17	0.125	0.045	0.169	0.001	0.004
Microbiology	J Microbiol Methods	All authors	New	-0.183	127	604	45.033	0.049	-0.006	0.111	0.053	-0.004	0.115	0.117	0.198
Biochemistry	J Proteomics	All authors	New	0.095	127	755	43.046	0.056	0.014	0.101	0.058	0.015	0.099	0.015	0.041
Medicine	Acad Emerg Med	All authors	New	0.1	126	631	34.865	0.035	-0.028	0.074	0.038	-0.026	0.08	0.242	0.348
Dermatology	Acta Derm Venereol	All authors	New	NA	126	675	50.815	0.048	-0.016	0.085	0.049	-0.013	0.095	0.092	0.164
Primary Health Care	Am Fam Physician	All authors	New	0.062	126	299	44.147	0.141	0.016	0.27	0.146	0.011	0.284	0.051	0.104
Endocrinology	Clin Endocrinol (Oxf)	All authors	New	NA	126	680	40.147	0.025	-0.023	0.058	0.028	-0.022	0.059	0.352	0.461
Molecular Biology	Gene	All authors	New	-0.147	126	550	41.636	0.141	0.049	0.169	0.145	0.055	0.17	0.001	0.004
Epidemiology	Infect Control Hosp Epidemiol	All authors	New	0.059	126	755	47.55	0.121	0.088	0.191	0.123	0.09	0.197	0	0
Unclassified	J Ultrason	All authors	New	NA	126	449	40.535	0.111	0.031	0.199	0.114	0.045	0.208	0.016	0.043
Pharmacology	Pharmacol Rep	All authors	New	-0.089	126	634	56.309	0.074	0.023	0.128	0.076	0.022	0.129	0.01	0.029
Substance-Related Disorders	Subst Use Misuse	All authors	New	-0.356	126	479	54.28	0.038	-0.038	0.102	0.041	-0.036	0.099	0.355	0.464
Biomedical Engineering	Acta Biomater	All authors	New	0.319	125	655	37.099	0.024	-0.026	0.075	0.028	-0.024	0.081	0.403	0.511
Neoplasms	Arch Bronconeumol	All authors	New	-0.257	125	551	40.653	0.04	-0.029	0.058	0.043	-0.028	0.059	0.236	0.342
Virology	Arch Virol	All authors	New	-0.052	125	705	43.121	0.089	0.019	0.132	0.09	0.012	0.133	0.001	0.004
Psychiatry	Biol Psychiatry	All authors	New	0.603	125	593	37.774	0.034	-0.028	0.055	0.036	-0.025	0.058	0.318	0.428
Biochemistry	Chembiochem	All authors	New	-0.038	125	579	39.033	0.033	-0.024	0.08	0.035	-0.028	0.084	0.319	0.429
Pharmacology	Eur J Pharm Biopharm	All authors	New	0.158	125	670	39.254	0.129	0.064	0.183	0.133	0.065	0.196	0	0
Nutritional Sciences	Food Funct	All authors	New	0.051	125	696	55.891	0.1	0.025	0.125	0.104	0.029	0.127	0	0
Neurology	J Neurosci Methods	All authors	New	-0.112	125	565	30.088	0.136	0.048	0.181	0.138	0.053	0.18	0	0
Sports Medicine	J Phys Act Health	All authors	New	NA	125	608	52.632	0.063	-0.004	0.104	0.064	-0.008	0.105	0.043	0.091
Unclassified	JAAD Case Rep	All authors	New	NA	125	482	49.585	0.037	-0.04	0.105	0.043	-0.033	0.109	0.372	0.481
Nephrology	Nephrol Dial Transplant	All authors	New	0.244	125	720	32.361	0.017	0.015	0.108	0.017	0.013	0.11	0.533	0.631
Neurology	Parkinsonism Relat Disord	All authors	New	0.154	125	736	42.391	0.029	-0.002	0.08	0.033	0.004	0.087	0.243	0.349
Biology	Theriogenology	All authors	New	-0.092	125	625	43.68	0.098	0.03	0.169	0.101	0.036	0.169	0.001	0.004
AIDS	AIDS Behav	All authors	New	NA	124	686	50.292	0.091	0.039	0.135	0.093	0.04	0.137	0	0
Ophthalmology	Acta Ophthalmol	All authors	New	0.181	124	621	42.029	0.055	-0.005	0.106	0.056	0	0.106	0.057	0.113
Cardiology	Circ Res	All authors	New	NA	124	482	30.498	0.065	0.022	0.13	0.067	0.026	0.138	0.109	0.187
Endocrinology	Diabetes	All authors	New	0.45	124	777	40.798	0.015	-0.017	0.044	0.017	-0.014	0.047	0.509	0.608
Psychology	J Exp Child Psychol	All authors	New	NA	124	396	64.899	0.014	-0.082	0.059	0.022	-0.079	0.072	0.781	0.845
Gastroenterology	Liver Int	All authors	New	0.2	124	712	34.691	0.032	-0.014	0.061	0.034	-0.014	0.059	0.21	0.312
Nursing	Patient Educ Couns	All authors	New	0.342	124	578	63.668	0.036	-0.02	0.081	0.038	-0.015	0.084	0.271	0.377
Anesthesiology	Turk J Anaesthesiol Reanim	All authors	New	NA	124	571	48.862	0.154	0.073	0.222	0.158	0.077	0.226	0	0
Biochemistry	Biochimie	All authors	New	-0.099	123	610	50.984	0.017	-0.044	0.047	0.021	-0.035	0.053	0.543	0.64
Cardiology	Can J Cardiol	All authors	New	0.127	123	543	24.862	0.032	-0.013	0.091	0.033	-0.016	0.093	0.387	0.495
Psychology	Cognition	All authors	New	NA	123	366	39.617	0.215	0.086	0.312	0.225	0.099	0.313	0	0
Medicine	Eur J Nucl Med Mol Imaging	All authors	New	0.439	123	842	32.067	0.076	0.052	0.133	0.077	0.054	0.134	0.003	0.011
Microbiology	Int J Food Microbiol	All authors	New	0.085	123	634	54.101	0.043	-0.01	0.087	0.046	-0.007	0.089	0.143	0.232
Microbiology	Int J Syst Evol Microbiol	All authors	New	-0.065	123	616	40.422	0.094	0.02	0.114	0.096	0.022	0.114	0	0
Medicine	Med Educ	All authors	New	0.223	123	457	54.048	0.026	-0.048	0.09	0.027	-0.041	0.088	0.537	0.636
Molecular Biology	Mol Biol Cell	All authors	New	0.094	123	561	38.324	0.006	-0.04	0.049	0.008	-0.036	0.054	0.864	0.909
Medicine	Pak J Med Sci	All authors	New	NA	123	521	37.236	0.257	0.172	0.385	0.258	0.169	0.376	0	0
Pediatrics	Pediatr Emerg Care	All authors	New	-0.218	123	467	45.61	0.082	-0.019	0.126	0.084	-0.02	0.123	0.037	0.082
Toxicology	Pest Manag Sci	All authors	New	0.061	123	595	33.782	0.054	0.007	0.126	0.055	0.008	0.124	0.072	0.136
Pharmacology	Pharmacol Res	All authors	New	0.241	123	662	41.994	0.101	0.061	0.171	0.102	0.059	0.172	0	0
Psychiatry	Res Dev Disabil	All authors	New	NA	123	550	61.273	0.14	0.039	0.163	0.145	0.044	0.167	0	0
Urology	Arab J Urol	All authors	New	NA	122	530	8.491	0.159	0.063	0.246	0.164	0.068	0.255	0	0
Biochemistry	Biomacromolecules	All authors	New	0.254	122	637	36.421	0.111	0.037	0.178	0.11	0.034	0.182	0	0
Anesthesiology	Can J Anaesth	All authors	New	NA	122	441	26.304	0.001	-0.073	0.07	0.009	-0.067	0.068	0.981	0.989
Biology	Dev Biol	All authors	New	0.143	122	557	48.115	0.009	-0.036	0.067	0.011	-0.033	0.068	0.787	0.85
Unclassified	EXCLI	All authors	New	NA	122	554	35.56	0.104	0.013	0.117	0.106	0.012	0.12	0.002	0.008
Microbiology	Enferm Infecc Microbiol Clin	All authors	New	NA	122	575	50.957	0.074	-0.002	0.112	0.076	0.003	0.113	0.018	0.047
General Surgery	J Craniomaxillofac Surg	All authors	New	0.015	122	684	20.468	0.104	0.035	0.162	0.106	0.039	0.162	0	0
Pediatrics	Arch Dis Child	All authors	New	0.327	121	512	49.023	0.124	0.044	0.164	0.128	0.042	0.171	0	0
Chemistry	Chem Rev	All authors	New	1.001	121	424	24.528	0.101	0.024	0.178	0.101	0.022	0.176	0.022	0.055
Chemistry	ChemSusChem	All authors	New	0.281	121	578	28.72	0.042	-0.021	0.102	0.041	-0.021	0.112	0.194	0.293
Neurology	Clin Neurol Neurosurg	All authors	New	-0.346	121	628	27.389	0.106	0.032	0.165	0.107	0.036	0.164	0	0
Cardiology	Eur Heart J Cardiovasc Imaging	All authors	New	NA	121	695	23.597	0.029	-0.005	0.075	0.032	-0.005	0.081	0.269	0.375
Cardiology	Europace	All authors	New	0.238	121	715	23.357	0.089	0.019	0.115	0.09	0.021	0.112	0.001	0.004
Medicine	Glob J Health Sci	All authors	New	NA	121	499	42.685	0.08	-0.008	0.127	0.083	-0.007	0.126	0.031	0.072
Gynecology	Gynecol Oncol	All authors	New	0.329	121	796	48.995	0.107	0.061	0.152	0.108	0.057	0.148	0	0
Medicine	J Nucl Med	All authors	New	0.462	121	838	30.788	0.052	0.008	0.07	0.055	0.012	0.074	0.008	0.024
Medicine	Praxis (Bern 1994)	All authors	New	NA	121	339	31.563	0.083	-0.019	0.17	0.089	-0.013	0.18	0.152	0.243
Medicine	Presse Med	All authors	New	-0.298	121	492	40.447	0.107	0.023	0.158	0.111	0.033	0.162	0.004	0.014
Rheumatology	Arthritis Res Ther	All authors	New	0.176	120	839	46.484	0.052	0.007	0.081	0.054	0.003	0.084	0.008	0.024
Microbiology	FEMS Microbiol Ecol	All authors	New	0.096	120	634	44.953	0.014	-0.036	0.053	0.017	-0.034	0.053	0.627	0.714
Medicine	J Am Med Dir Assoc	All authors	New	0.516	120	606	47.36	0.113	0.066	0.205	0.117	0.075	0.213	0	0
Cell Biology	J Cell Biol	All authors	New	0.391	120	615	38.699	0.062	0.01	0.101	0.065	0.011	0.102	0.046	0.095
Biology	J Photochem Photobiol B Biol	All authors	New	NA	120	520	37.692	0.085	-0.001	0.138	0.086	0.005	0.133	0.014	0.039
Neurology	Neurobiol Dis	All authors	New	0.262	120	698	47.851	0.038	-0.021	0.058	0.042	-0.021	0.065	0.134	0.22
Traumatology	Accid Anal Prev	All authors	New	NA	119	424	38.679	0.153	0.049	0.21	0.157	0.047	0.215	0.001	0.004
Microbiology	BMC Microbiol	All authors	New	-0.04	119	663	49.925	0.05	-0.007	0.11	0.054	-0.001	0.115	0.058	0.115
Behavioral Sciences	Behav Processes	All authors	New	-0.297	119	387	39.793	0.132	0.021	0.185	0.134	0.024	0.188	0.011	0.031
Biotechnology	Biosens Bioelectron	All authors	New	0.437	119	537	38.734	0.109	0.02	0.175	0.111	0.029	0.184	0.002	0.008
Neoplasms	Cancer Res	All authors	New	0.427	119	947	43.295	0.045	0.006	0.072	0.047	0.01	0.078	0.017	0.045
General Surgery	Indian J Surg	All authors	New	-0.639	119	500	16.8	-0.015	-0.079	0.035	-0.008	-0.075	0.039	0.699	0.777
Virology	J Clin Virol	All authors	New	0.018	119	737	51.153	0.046	0.002	0.109	0.048	0.002	0.114	0.053	0.107
Gynecology	J Minim Invasive Gynecol	All authors	New	NA	119	665	41.053	0.077	0.006	0.088	0.078	0.003	0.086	0.001	0.004
Neurology	Neurosci Biobehav Rev	All authors	New	0.509	119	475	38.526	0.166	0.052	0.193	0.165	0.053	0.197	0	0
Urology	Transl Androl Urol	All authors	New	NA	119	349	28.08	0.197	0.074	0.271	0.204	0.076	0.285	0.001	0.004
Medicine	Adv Biomed Res	All authors	New	NA	118	476	34.664	0.079	-0.007	0.134	0.081	-0.006	0.133	0.045	0.094
Biochemistry	Biochem J	All authors	New	NA	118	677	41.95	0.081	0.001	0.092	0.082	0.001	0.098	0.003	0.011
Biomedical Engineering	Biomaterials	All authors	New	0.464	118	758	39.314	-0.017	-0.042	0.032	-0.015	-0.041	0.034	0.454	0.558
Chemistry	J Comput Chem	All authors	New	-0.01	118	432	17.13	-0.069	-0.093	-0.012	-0.066	-0.09	-0.004	0.091	0.163
Veterinary Medicine	J Dairy Sci	All authors	New	0.307	118	559	45.081	0.13	0.08	0.204	0.131	0.073	0.208	0	0
Chemistry Techniques, Analytical	J Sep Sci	All authors	New	0.107	118	511	39.335	0.076	0.03	0.16	0.077	0.03	0.16	0.039	0.085
Neoplasms	Br J Cancer	All authors	New	0.241	117	851	42.656	0.041	0.016	0.093	0.043	0.015	0.098	0.061	0.119
Psychiatry	Br J Psychiatry	All authors	New	0.402	117	606	41.089	0.079	0.024	0.111	0.082	0.029	0.11	0.008	0.024
Nephrology	Clin J Am Soc Nephrol	All authors	New	0.301	117	589	34.805	0.102	0.041	0.156	0.105	0.041	0.158	0.001	0.004
Medicine	Comput Biol Med	All authors	New	-0.123	117	451	21.064	-0.024	-0.067	0.034	-0.02	-0.066	0.041	0.57	0.665
Immunology	Eur J Immunol	All authors	New	0.114	117	689	46.589	0.003	-0.017	0.055	0.005	-0.014	0.059	0.932	0.955
Neurology	Int J Dev Neurosci	All authors	New	-0.048	117	534	58.24	0.058	0.004	0.137	0.06	0.004	0.137	0.079	0.147
Ophthalmology	J Glaucoma	All authors	New	0.022	117	544	31.25	0.041	-0.021	0.092	0.042	-0.017	0.084	0.243	0.349
Medicine	Open Forum Infect Dis	All authors	New	NA	117	736	40.625	0.031	0.004	0.093	0.035	0.009	0.098	0.213	0.315
Psychophysiology	Psychophysiology	All authors	New	0.066	117	454	36.564	0.07	0.019	0.155	0.072	0.021	0.159	0.098	0.172
Vascular Diseases	Thromb Haemost	All authors	New	0.3	117	781	35.211	0.08	0.033	0.129	0.083	0.037	0.134	0.001	0.004
General Surgery	Aesthet Surg	All authors	New	NA	116	419	19.093	0.108	0.016	0.174	0.113	0.01	0.181	0.019	0.049
Rheumatology	Ann Rheum Dis	All authors	New	0.669	116	769	41.482	0.023	-0.002	0.063	0.026	0.002	0.065	0.29	0.397
Dermatology	Eur J Dermatol	All authors	New	0.016	116	530	45.283	0.071	0.033	0.158	0.075	0.042	0.166	0.037	0.082
Medicine	Eur J Intern Med	All authors	New	0.109	116	646	34.985	0.053	0	0.075	0.056	0.003	0.082	0.057	0.113
Microbiology	FEMS Microbiol Lett	All authors	New	-0.183	116	508	45.276	0.018	-0.043	0.073	0.023	-0.047	0.076	0.615	0.703
Pediatrics	Pediatr Nephrol	All authors	New	0.186	116	590	44.237	0	-0.028	0.075	0.003	-0.021	0.085	0.992	0.996
Medicine	Pol Merkur Lekarski	All authors	New	NA	116	495	53.131	0.169	0.07	0.212	0.172	0.068	0.215	0	0
Psychology	Psychon Bull Rev	All authors	New	NA	116	345	35.942	0.033	-0.073	0.105	0.042	-0.066	0.114	0.59	0.682
Therapeutics	Qual Life Res	All authors	New	0.064	116	549	54.098	0.074	0.034	0.157	0.077	0.03	0.162	0.021	0.053
Medicine	Rev Med Chil	All authors	New	NA	116	512	41.797	0.092	0.015	0.147	0.094	0.015	0.147	0.011	0.031
Medicine	Rev Med Inst Mex Seguro Soc	All authors	New	NA	116	455	37.802	0.09	0.006	0.195	0.093	0.014	0.197	0.039	0.085
Biomedical Engineering	Small	All authors	New	0.461	116	626	27.955	0.027	-0.009	0.064	0.03	-0.008	0.068	0.337	0.447
Medicine	Syst Rev	All authors	New	NA	116	660	52.879	0.05	-0.011	0.078	0.051	-0.009	0.082	0.061	0.119
Therapeutics	Therapie	All authors	New	-0.432	116	558	52.867	0.024	-0.019	0.066	0.024	-0.019	0.071	0.476	0.578
Urology	Turk J Urol	All authors	New	NA	116	550	6.364	0.295	0.092	0.412	0.299	0.103	0.414	0	0
Medicine	Acta Med Port	All authors	New	-0.822	115	483	49.896	0.144	0.022	0.169	0.147	0.022	0.17	0	0
Tropical Medicine	Acta Trop	All authors	New	0.119	115	599	42.738	0.087	0.011	0.139	0.088	0.013	0.134	0.005	0.017
Epidemiology	Epidemiol Prev	All authors	New	-0.54	115	723	54.91	0.061	-0.01	0.057	0.062	-0.006	0.06	0.02	0.051
Genetics	Eur J Hum Genet	All authors	New	0.179	115	948	52.426	0.072	0.026	0.082	0.072	0.027	0.081	0	0
Radiology	Eur J Radiol	All authors	New	0.096	115	798	27.193	0.1	0.038	0.149	0.102	0.041	0.149	0	0
Dermatology	Indian J Dermatol	All authors	New	NA	115	398	40.704	0.03	-0.063	0.084	0.032	-0.055	0.084	0.512	0.61
Pulmonary Medicine	Int J Chron Obstruct Pulmon Dis	All authors	New	0.076	115	663	39.367	0.05	-0.002	0.085	0.05	-0.002	0.084	0.049	0.1
Neoplasms	J Cancer Res Ther	All authors	New	NA	115	468	36.752	0.048	0.005	0.155	0.053	0.007	0.156	0.215	0.316
Medicine	J Palliat Med	All authors	New	0.001	115	473	57.294	0.052	-0.036	0.101	0.054	-0.034	0.107	0.176	0.274
Medicine	MMW Fortschr Med	All authors	New	NA	115	319	25.705	-0.031	-0.125	0.082	-0.026	-0.115	0.078	0.642	0.726
Medicine	Med Hypotheses	All authors	New	-0.249	115	438	31.05	0.04	-0.023	0.123	0.046	-0.017	0.132	0.351	0.46
Endocrinology	Mol Cell Endocrinol	All authors	New	0.093	115	590	53.559	0.092	0.007	0.119	0.093	0.006	0.128	0.003	0.011
Pharmacology	Mol Pharm	All authors	New	0.196	115	655	34.046	0.073	0.009	0.111	0.075	0.008	0.11	0.006	0.019
Nursing	Rev Lat Am Enfermagem	All authors	New	-0.17	115	463	82.937	0.018	-0.058	0.128	0.021	-0.048	0.129	0.641	0.726
AIDS	AIDS Care	All authors	New	NA	114	589	55.348	0.09	-0.006	0.098	0.092	0	0.097	0.002	0.008
Pediatrics	Clin Pediatr (Phila)	All authors	New	NA	114	448	61.161	0.088	0.051	0.219	0.09	0.056	0.224	0.017	0.045
Neoplasms	Crit Rev Oncol Hematol	All authors	New	NA	114	693	42.28	0.133	0.045	0.14	0.136	0.051	0.147	0	0
Cell Biology	Dev Cell	All authors	New	0.42	114	425	39.059	0.028	-0.024	0.082	0.028	-0.014	0.083	0.549	0.646
Unclassified	EJNMMI Phys	All authors	New	NA	114	671	18.48	0.044	-0.002	0.133	0.045	0	0.129	0.105	0.182
Gastroenterology	Eur J Gastroenterol Hepatol	All authors	New	-0.13	114	727	33.838	0.131	0.041	0.158	0.133	0.04	0.166	0	0
Computational Biology	Genome Biol Evol	All authors	New	0.28	114	560	31.964	0.051	0.006	0.118	0.051	0.015	0.116	0.101	0.176
Immunology	J Immunol Res	All authors	New	-0.058	114	607	53.213	0.067	0.007	0.108	0.069	0.006	0.111	0.022	0.055
Medicine	J Sex Med	All authors	New	0.149	114	623	41.252	0.166	0.096	0.222	0.17	0.099	0.229	0	0
Pulmonary Medicine	Respir Care	All authors	New	-0.124	114	484	38.843	0.19	0.074	0.209	0.191	0.074	0.209	0	0
Psychiatry	Acad Psychiatry	All authors	New	NA	113	475	48	-0.008	-0.068	0.033	-0.006	-0.065	0.039	0.834	0.888
Veterinary Medicine	BMC Vet Res	All authors	New	0.141	113	743	46.299	0.023	-0.02	0.042	0.025	-0.019	0.048	0.306	0.415
Allergy and Immunology	Infect Immun	All authors	New	0.054	113	601	39.434	0.009	-0.036	0.043	0.009	-0.039	0.04	0.754	0.821
Chemistry	J Chem Inf Model	All authors	New	-0.008	113	480	23.75	0.052	-0.021	0.094	0.052	-0.027	0.097	0.167	0.262
Psychiatry	J Clin Psychiatry	All authors	New	0.286	113	625	39.68	0.067	0.031	0.136	0.068	0.033	0.136	0.022	0.055
Medicine	J Pain Symptom Manage	All authors	New	0.118	113	644	52.019	0.059	0.02	0.128	0.061	0.023	0.127	0.027	0.064
Unclassified	J Res Natl Inst Stand Technol	All authors	New	NA	113	365	15.616	0.065	-0.028	0.172	0.07	-0.028	0.163	0.215	0.316
Chemistry	Nat Prod Commun	All authors	New	-0.625	113	555	47.928	0.082	0.015	0.146	0.082	0.013	0.147	0.009	0.027
Medicine	Postepy Hig Med Dosw (Online)	All authors	New	NA	113	419	64.2	0.045	-0.027	0.13	0.05	-0.032	0.141	0.303	0.412
Multidisciplinary	Am Nat	All authors	New	0.167	112	361	29.086	0.105	-0.026	0.182	0.109	-0.019	0.169	0.048	0.099
Biochemistry	Clin Biochem	All authors	New	-0.116	112	591	47.885	0.105	0.008	0.126	0.107	0.015	0.132	0	0
Cardiology	Heart Lung Circ	All authors	New	-0.169	112	570	22.456	0.143	0.077	0.201	0.143	0.078	0.21	0	0
Medicine	J Grad Med Educ	All authors	New	NA	112	447	50.783	0.113	0.037	0.199	0.113	0.036	0.195	0.005	0.017
Biochemistry	J Inorg Biochem	All authors	New	0.013	112	617	46.029	0.013	-0.038	0.044	0.016	-0.035	0.048	0.638	0.724
Diagnostic Imaging	J Magn Reson Imaging	All authors	New	0.183	112	682	24.633	0.053	0.002	0.102	0.055	0.007	0.102	0.028	0.066
Pediatrics	J Pediatr Hematol Oncol	All authors	New	-0.124	112	541	51.017	0.005	-0.032	0.066	0.008	-0.028	0.069	0.881	0.921
Multidisciplinary	Philos Trans A Math Phys Eng Sci	All authors	New	NA	112	383	16.971	0.154	0.021	0.193	0.158	0.018	0.202	0.002	0.008
Medicine	Prev Med Rep	All authors	New	NA	112	496	52.016	0.132	0.023	0.149	0.135	0.029	0.149	0	0
Neoplasms	Psychooncology	All authors	New	NA	112	608	62.993	0.037	-0.032	0.058	0.04	-0.023	0.063	0.174	0.272
Chemistry Techniques, Analytical	Bioanalysis	All authors	New	0.118	111	422	38.389	0.083	0.008	0.165	0.086	0.011	0.177	0.056	0.112
Medicine	Bone	All authors	New	0.268	111	559	43.292	0.034	-0.01	0.085	0.038	-0.01	0.093	0.275	0.381
Chemistry	Chem Soc Rev	All authors	New	0.961	111	353	25.779	0.101	-0.01	0.167	0.103	-0.015	0.166	0.057	0.113
Chemistry	Chimia (Aarau)	All authors	New	-0.572	111	416	25.962	0.093	0.002	0.203	0.097	0.016	0.204	0.036	0.08
Chemistry	Clin Chim Acta	All authors	New	-0.125	111	609	47.947	0.07	0.011	0.106	0.073	0.015	0.11	0.014	0.039
Drug Therapy	Clin Ther	All authors	New	0.1	111	510	41.569	0.081	-0.01	0.129	0.084	-0.003	0.134	0.019	0.049
Medicine	Curr Med Chem	All authors	New	0.234	111	552	42.935	0.087	0.025	0.153	0.089	0.025	0.152	0.01	0.029
Communicable Diseases	Euro Surveill	All authors	New	0.329	111	853	53.458	0.017	-0.005	0.061	0.019	-0.005	0.06	0.374	0.483
Neurology	Front Neurol	All authors	New	NA	111	501	32.934	0.044	-0.014	0.106	0.048	-0.012	0.106	0.186	0.284
Endocrinology	Gen Comp Endocrinol	All authors	New	-0.067	111	466	44.206	0.081	0.002	0.134	0.084	-0.002	0.137	0.033	0.075
Vascular Diseases	Hypertension	All authors	New	0.379	111	681	35.977	0.096	0.024	0.096	0.098	0.026	0.099	0.001	0.004
Ophthalmology	J Ophthalmol	All authors	New	NA	111	577	34.662	0.089	0.034	0.153	0.089	0.038	0.155	0.002	0.008
Pediatrics	Pediatr Radiol	All authors	New	0.001	111	468	34.829	0.027	-0.035	0.108	0.027	-0.029	0.108	0.501	0.603
Medicine	West J Emerg Med	All authors	New	NA	111	488	36.885	0.145	0.113	0.26	0.148	0.112	0.26	0	0
Medicine	Arch Med Sci	All authors	New	NA	110	615	41.626	0.174	0.098	0.241	0.174	0.1	0.24	0	0
Traumatology	Burns	All authors	New	0.052	110	498	39.157	0.078	-0.003	0.129	0.082	-0.001	0.138	0.03	0.07
Pediatrics	Child Abuse Negl	All authors	New	NA	110	416	62.74	0.02	-0.031	0.125	0.024	-0.028	0.128	0.645	0.728
Psychiatry	Front Psychiatry	All authors	New	NA	110	467	43.897	0.04	-0.022	0.116	0.044	-0.014	0.11	0.297	0.405
Pharmacology	J Ethnopharmacol	All authors	New	0.043	110	544	45.772	0.11	0.045	0.175	0.112	0.048	0.181	0	0
Multidisciplinary	J R Soc Interface	All authors	New	0.251	110	441	24.036	0.096	-0.007	0.13	0.101	0.003	0.138	0.016	0.043
Cell Biology	Mol Cell	All authors	New	0.595	110	483	34.783	0.087	0.036	0.154	0.09	0.034	0.155	0.026	0.062
Pediatrics	Paediatr Anaesth	All authors	New	NA	110	473	39.535	0.12	0.036	0.183	0.122	0.038	0.188	0.001	0.004
Physiology	Plant Physiol Biochem	All authors	New	0.07	110	552	47.283	0.081	0.021	0.152	0.084	0.025	0.151	0.01	0.029
Botany	Plant Signal Behav	All authors	New	NA	110	400	40	0.063	-0.039	0.126	0.064	-0.034	0.128	0.182	0.28
Ethics	Am J Bioeth	All authors	New	0.562	109	327	43.731	0.2	0.052	0.236	0.203	0.054	0.241	0.001	0.004
Anthropology	Am J Phys Anthropol	All authors	New	-0.006	109	428	52.336	0.083	-0.044	0.088	0.087	-0.037	0.088	0.051	0.104
Nutritional Sciences	Appl Physiol Nutr Metab	All authors	New	-0.098	109	524	40.267	0.227	0.128	0.27	0.229	0.128	0.265	0	0
Unclassified	Atten Percept Psychophys	All authors	New	-0.023	109	316	38.924	0.01	-0.084	0.114	0.016	-0.069	0.118	0.861	0.906
Medicine	Br J Hosp Med (Lond)	All authors	New	-0.831	109	329	27.052	-0.085	-0.161	0.001	-0.082	-0.154	0.005	0.134	0.22
Pharmacology	Drug Discov Today	All authors	New	0.308	109	401	28.928	0.133	0.015	0.203	0.136	0.012	0.208	0.005	0.017
Gynecology	Ginekol Pol	All authors	New	-0.51	109	580	49.31	0.048	0.013	0.155	0.051	0.018	0.151	0.109	0.187
Biology	Nat Prod Res	All authors	New	-0.332	109	553	46.835	0.113	0.036	0.186	0.115	0.04	0.187	0	0
Gastroenterology	Rev Esp Enferm Dig	All authors	New	-0.288	109	590	43.22	0.04	-0.019	0.08	0.042	-0.018	0.085	0.168	0.264
Gynecology	Acta Obstet Gynecol Scand	All authors	New	0.046	108	523	56.023	0.059	-0.014	0.099	0.062	-0.009	0.111	0.082	0.151
Toxicology	Aquat Toxicol	All authors	New	0.163	108	527	44.402	0.027	-0.021	0.119	0.03	-0.018	0.117	0.373	0.482
Geriatrics	BMC Geriatr	All authors	New	-0.007	108	621	56.039	0.038	-0.014	0.07	0.039	-0.01	0.078	0.145	0.234
Public Health	Eur J Public Health	All authors	New	0.141	108	531	53.296	0.023	-0.045	0.058	0.026	-0.04	0.065	0.469	0.571
Medicine	Evid Based Complement Alternat Med	All authors	New	NA	108	632	48.576	0.081	0.025	0.124	0.083	0.024	0.123	0.004	0.014
Neurology	J Comp Neurol	All authors	New	0.098	108	494	38.664	0.083	0.023	0.149	0.085	0.024	0.159	0.018	0.047
Molecular Biology	Mol Biol Evol	All authors	New	0.623	108	522	32.184	0.053	-0.017	0.082	0.056	-0.013	0.082	0.097	0.171
Medicine	Ned Tijdschr Geneeskd	All authors	New	NA	108	343	48.105	0.053	-0.061	0.125	0.056	-0.063	0.126	0.334	0.444
Neurology	Neurobiol Aging	All authors	New	0.287	108	756	46.429	0.059	0.017	0.098	0.061	0.021	0.099	0.005	0.017
Ophthalmology	Ophthal Plast Reconstr Surg	All authors	New	NA	108	393	31.807	0.033	-0.021	0.14	0.034	-0.015	0.138	0.484	0.586
Neurology	Acta Neurol Belg	All authors	New	-0.25	107	479	32.15	0.104	0.056	0.209	0.106	0.067	0.211	0.002	0.008
Cardiology	Arq Bras Cardiol	All authors	New	-0.289	107	554	33.394	0.12	0.073	0.185	0.122	0.067	0.187	0	0
Primary Health Care	BMC Fam Pract	All authors	New	0.004	107	554	58.123	0.085	0.02	0.145	0.087	0.019	0.144	0.001	0.004
Dermatology	Contact Derm	All authors	New	NA	107	436	48.624	0.09	0.002	0.147	0.094	0.006	0.143	0.031	0.072
Toxicology	Ecotoxicol Environ Saf	All authors	New	NA	107	514	48.054	0.157	0.085	0.224	0.161	0.082	0.225	0	0
General Surgery	J Am Coll Surg	All authors	New	0.443	107	588	35.034	0.18	0.098	0.248	0.182	0.104	0.246	0	0
Nephrology	J Am Soc Nephrol	All authors	New	0.562	107	730	37.397	0.075	0.018	0.113	0.078	0.022	0.114	0	0
Dentistry	J Prosthet Dent	All authors	New	NA	107	437	29.291	0.113	0.003	0.174	0.116	0.009	0.178	0.002	0.008
Biology	PLoS Biol	All authors	New	0.582	107	497	34.809	0.04	-0.026	0.075	0.047	-0.025	0.08	0.253	0.359
Unclassified	Patient Prefer Adherence	All authors	New	NA	107	581	52.496	0.05	-0.008	0.107	0.051	-0.007	0.104	0.088	0.159
Pediatrics	Pediatr Neurol	All authors	New	0.088	107	473	46.3	0.016	-0.051	0.055	0.018	-0.046	0.06	0.663	0.745
Neurology	Soc Cogn Affect Neurosci	All authors	New	0.283	107	536	43.47	-0.032	-0.058	0.027	-0.031	-0.055	0.024	0.323	0.433
Urology	Urol Case Rep	All authors	New	NA	107	467	20.128	0.107	0.002	0.208	0.111	0.012	0.228	0.003	0.011
Epidemiology	Am J Epidemiol	All authors	New	0.196	106	484	46.694	0.108	0.058	0.193	0.111	0.059	0.197	0.004	0.014
Medicine	Ann Biomed Eng	All authors	New	0.156	106	521	27.063	0.073	0.006	0.14	0.077	0.013	0.149	0.028	0.066
Anesthesiology	Eur J Anaesthesiol	All authors	New	NA	106	520	29.615	0.077	0.048	0.181	0.078	0.048	0.184	0.017	0.045
Endocrinology	Eur J Endocrinol	All authors	New	0.097	106	690	44.928	-0.004	-0.034	0.026	-0.003	-0.032	0.028	0.84	0.89
Genetics	Genome Biol	All authors	New	0.572	106	465	28.817	0.056	-0.007	0.112	0.058	-0.01	0.114	0.144	0.233
Physiology	Int J Sports Physiol Perform	All authors	New	NA	106	464	17.457	0.108	0.033	0.157	0.112	0.03	0.163	0.002	0.008
Allergy and Immunology	J Leukoc Biol	All authors	New	0.117	106	524	42.366	0.044	-0.008	0.09	0.046	-0.008	0.089	0.194	0.293
Pulmonary Medicine	Respirology	All authors	New	0.081	106	580	41.207	0.069	0.036	0.139	0.072	0.04	0.148	0.019	0.049
Pharmacology	Am J Pharm Educ	All authors	New	-0.364	105	372	62.634	0.159	0.082	0.262	0.163	0.08	0.27	0	0
Medicine	Card Electrophysiol Clin	All authors	New	NA	105	279	16.129	-0.032	-0.063	0.122	-0.025	-0.047	0.129	0.659	0.741
Chemistry	Clin Chem	All authors	New	0.301	105	450	35.556	0.064	0.018	0.15	0.067	0.027	0.145	0.105	0.182
Nutritional Sciences	Food Addit Contam Part A Chem Anal Control Expo Risk Assess	All authors	New	NA	105	507	49.507	0.122	0.059	0.194	0.124	0.063	0.197	0	0
Otolaryngology	JAMA Otolaryngol Head Neck Surg	All authors	New	NA	105	397	29.471	0.097	0.007	0.161	0.101	0.008	0.17	0.026	0.062
Midwifery	Midwifery	All authors	New	-0.074	105	423	80.378	0.021	-0.03	0.085	0.026	-0.026	0.085	0.607	0.698
Cardiology	Pacing Clin Electrophysiol	All authors	New	NA	105	596	19.966	0.105	0.039	0.18	0.107	0.046	0.18	0.002	0.008
Pharmacology	Acta Pol Pharm	All authors	New	-0.499	104	482	56.846	0.109	0.024	0.183	0.109	0.025	0.18	0	0
Botany	Am J Bot	All authors	New	-0.144	104	375	42.933	0.066	-0.013	0.156	0.066	-0.012	0.161	0.177	0.274
Psychiatry	Aust N Z J Psychiatry	All authors	New	NA	104	431	41.067	0.034	-0.03	0.101	0.038	-0.027	0.105	0.43	0.536
Pediatrics	BMC Pediatr	All authors	New	0.076	104	571	57.268	0.129	0.038	0.157	0.131	0.04	0.162	0.001	0.004
Biotechnology	Biotechnol Bioeng	All authors	New	0.191	104	473	31.712	0.026	-0.045	0.054	0.03	-0.041	0.061	0.467	0.569
Medicine	Clin Biomech (Bristol Avon)	All authors	New	NA	104	496	28.831	0.061	0.013	0.163	0.065	0.017	0.175	0.07	0.134
Medicine	Clin Med (Lond)	All authors	New	NA	104	330	42.424	0.105	-0.038	0.163	0.113	-0.02	0.174	0.061	0.119
Dentistry	Dent Mater	All authors	New	0.407	104	524	32.634	0.141	0.072	0.189	0.145	0.071	0.189	0	0
Cell Biology	FASEB J	All authors	New	NA	104	696	43.534	0.097	0.036	0.125	0.1	0.037	0.13	0	0
Nanotechnology	Int J Nanomedicine	All authors	New	0.022	104	578	41.176	0.073	0.021	0.128	0.076	0.024	0.127	0.008	0.024
Psychology	Int Psychogeriatr	All authors	New	-0.133	104	487	53.183	0.05	-0.003	0.111	0.054	0.002	0.11	0.17	0.266
Public Health	Iran J Public Health	All authors	New	NA	104	444	35.586	0.13	0.047	0.231	0.131	0.047	0.241	0.002	0.008
Chemistry Techniques, Analytical	J Am Soc Mass Spectrom	All authors	New	0.151	104	487	27.926	0.064	-0.018	0.1	0.065	-0.013	0.1	0.075	0.141
Obstetrics	Prenat Diagn	All authors	New	0.134	104	608	60.526	0.074	0.014	0.142	0.075	0.018	0.143	0.007	0.022
Biochemistry	Amino Acids	All authors	New	0.012	103	540	39.444	0.104	0.019	0.138	0.107	0.024	0.141	0.001	0.004
Multidisciplinary	An Acad Bras Cienc	All authors	New	-0.475	103	493	48.276	0.157	0.084	0.233	0.156	0.087	0.23	0	0
Medicine	Ann Agric Environ Med	All authors	New	NA	103	517	47.389	0.053	0.01	0.147	0.054	0.009	0.149	0.076	0.143
Medicine	BMC Complement Altern Med	All authors	New	-0.007	103	494	37.449	0.076	0.014	0.115	0.079	0.009	0.117	0.027	0.064
Ophthalmology	Br J Ophthalmol	All authors	New	0.181	103	541	32.717	0.068	-0.009	0.11	0.072	-0.01	0.107	0.025	0.06
Medicine	Emerg Med	All authors	New	NA	103	427	31.85	0.064	0.021	0.171	0.07	0.031	0.179	0.128	0.212
Medicine	Int J Legal Med	All authors	New	0.152	103	505	42.376	0.032	-0.009	0.118	0.034	-0.012	0.114	0.344	0.454
Unclassified	J Diabetes Complicat	All authors	New	NA	103	552	40.942	0.098	0.04	0.161	0.101	0.038	0.158	0.004	0.014
Endocrinology	J Diabetes Res	All authors	New	-0.108	103	576	44.618	0.093	0.033	0.157	0.093	0.032	0.163	0.001	0.004
General Surgery	J Surg Educ	All authors	New	0.103	103	504	33.929	0.069	-0.004	0.168	0.073	-0.002	0.163	0.032	0.074
Psychiatry	Psychiatr Danub	All authors	New	-0.173	103	460	46.957	0.06	0.017	0.155	0.061	0.019	0.145	0.104	0.18
Orthopedics	Am J Orthop	All authors	New	NA	102	383	10.705	0.105	0.015	0.171	0.11	0.023	0.183	0.019	0.049
Primary Health Care	Aust Fam Physician	All authors	New	-0.331	102	347	52.45	0.151	0.027	0.212	0.151	0.034	0.208	0.003	0.011
Dermatology	Cutis	All authors	New	-0.333	102	353	54.391	0.023	-0.065	0.104	0.026	-0.06	0.105	0.612	0.702
Zoology	Environ Entomol	All authors	New	-0.161	102	371	33.962	0.082	-0.02	0.132	0.088	-0.021	0.133	0.108	0.186
Environmental Health	Environ Int	All authors	New	0.369	102	558	48.208	0.129	0.039	0.14	0.129	0.037	0.139	0	0
Orthopedics	Foot Ankle Int	All authors	New	0.018	102	457	17.943	0.068	0.002	0.15	0.072	0.006	0.155	0.069	0.132
Virology	J Gen Virol	All authors	New	0.099	102	547	43.876	0.021	-0.01	0.085	0.023	-0.008	0.089	0.507	0.607
Medicine	J Occup Environ Med	All authors	New	-0.093	102	514	45.914	0.085	0.003	0.145	0.087	0.004	0.142	0.008	0.024
Neoplasms	J Oncol Pract	All authors	New	NA	102	521	53.359	0.093	-0.004	0.087	0.095	0.004	0.09	0.004	0.014
Psychiatry	JAMA Psychiatry	All authors	New	0.712	102	422	37.678	0.035	-0.023	0.094	0.038	-0.019	0.099	0.432	0.537
Unclassified	JBJS Rev	All authors	New	NA	102	368	12.5	-0.016	-0.053	0.073	-0.009	-0.047	0.077	0.743	0.813
Medicine	Pain Med	All authors	New	0.061	102	550	37.455	0.069	0.011	0.108	0.071	0.017	0.113	0.018	0.047
Neoplasms	Tumori	All authors	New	-0.475	102	763	46.658	0.109	0.038	0.138	0.113	0.04	0.147	0	0
Medicine	Wien Klin Wochenschr	All authors	New	NA	102	581	33.907	0.076	0.021	0.141	0.077	0.019	0.14	0.009	0.027
Perinatology	Am J Perinatol	All authors	New	-0.072	101	529	51.985	0.05	0.012	0.13	0.053	0.014	0.137	0.115	0.195
Medicine	Clujul Med	All authors	New	NA	101	399	58.647	0.096	0.015	0.203	0.098	0.028	0.203	0.031	0.072
Otolaryngology	Ear Nose Throat	All authors	New	NA	101	356	26.124	0.105	-0.022	0.135	0.107	-0.013	0.142	0.023	0.057
Cardiology	Heart Asia	All authors	New	NA	101	360	22.778	0.193	0.072	0.222	0.197	0.072	0.231	0	0
Anti-Infective Agents	Int J Antimicrob Agents	All authors	New	0.167	101	566	40.989	0.133	0.07	0.201	0.134	0.074	0.209	0	0
Zoology	J Anim Ecol	All authors	New	0.404	101	438	29.452	0.024	-0.05	0.104	0.028	-0.046	0.12	0.55	0.647
Orthopedics	J Orthop Case Rep	All authors	New	NA	101	312	7.372	0.064	-0.062	0.181	0.078	-0.047	0.193	0.232	0.337
Medicine	Metab Clin Exp	All authors	New	NA	101	575	43.826	0.109	0.03	0.143	0.11	0.034	0.144	0	0
Anesthesiology	A A Case Rep	All authors	New	NA	100	373	31.367	-0.035	-0.091	0.024	-0.029	-0.084	0.03	0.464	0.567
Biochemistry	Anal Biochem	All authors	New	-0.142	100	429	37.296	-0.045	-0.098	0.023	-0.042	-0.095	0.029	0.238	0.344
Neurology	Arq Neuropsiquiatr	All authors	New	-0.453	100	496	37.5	0.205	0.103	0.247	0.206	0.102	0.25	0	0
Neoplasms	Breast Cancer Res Treat	All authors	New	0.106	100	779	47.497	0.052	0.01	0.077	0.052	0.011	0.079	0.01	0.029
Clinical Laboratory Techniques	Cold Spring Harb Protoc	All authors	New	NA	100	314	43.631	-0.088	-0.16	0.005	-0.084	-0.148	0.007	0.12	0.202
Psychology	Conscious Cogn	All authors	New	NA	100	342	40.058	0.048	-0.038	0.134	0.049	-0.034	0.139	0.347	0.457
Physiology	Conserv Physiol	All authors	New	NA	100	488	44.262	0.147	0.088	0.235	0.149	0.087	0.24	0	0
Medicine	Dev Med Child Neurol	All authors	New	0.253	100	512	60.742	0.093	0.005	0.143	0.095	0.01	0.143	0.003	0.011
Sports Medicine	Eur J Sport Sci	All authors	New	-0.094	100	435	25.057	0.138	0.011	0.192	0.144	0.025	0.199	0	0
Pharmacology	J Nat Prod	All authors	New	0.122	100	602	38.372	0.077	0.02	0.136	0.078	0.02	0.138	0.002	0.008
Neurology	Mol Neurobiol	All authors	New	0.307	100	539	44.341	0.135	0.034	0.159	0.135	0.037	0.158	0	0
Pediatrics	Pediatr Pulmonol	All authors	New	0.272	100	552	48.188	0.049	0.001	0.097	0.052	0.004	0.097	0.094	0.167
Psychology	Psychol Sci	All authors	New	NA	100	339	43.068	-0.034	-0.09	0.064	-0.03	-0.085	0.084	0.53	0.629
Toxicology	Toxicol In Vitro	All authors	New	NA	100	592	51.014	0.096	0.008	0.124	0.098	0.006	0.123	0.001	0.004
Cardiology	Cardiovasc Intervent Radiol	All authors	New	NA	99	558	21.147	0.029	-0.021	0.076	0.033	-0.017	0.084	0.36	0.468
Environmental Health	Environ Manage	All authors	New	-0.135	99	401	40.648	0.06	-0.017	0.134	0.065	-0.017	0.129	0.167	0.262
Orthopedics	Hip Int	All authors	New	-0.311	99	448	14.509	0.037	-0.005	0.12	0.041	0	0.122	0.317	0.426
Endocrinology	Horm Behav	All authors	New	0.03	99	383	60.574	0.06	-0.019	0.117	0.06	-0.021	0.123	0.202	0.303
Genetics	Infect Genet Evol	All authors	New	-0.068	99	655	47.328	0.103	0.038	0.146	0.105	0.039	0.146	0	0
Pharmacology	Int J Clin Pharm	All authors	New	NA	99	430	52.326	0.045	-0.042	0.092	0.045	-0.039	0.096	0.258	0.363
Medicine	J Biomed Mater Res	All authors	New	NA	99	482	36.722	0.016	-0.039	0.085	0.018	-0.034	0.086	0.642	0.726
Medicine	J Cardiovasc Med (Hagerstown)	All authors	New	NA	99	842	30.641	0.038	-0.008	0.074	0.041	-0.009	0.077	0.034	0.077
Anesthesiology	J Clin Anesth	All authors	New	-0.187	99	408	34.804	0.138	0.061	0.238	0.144	0.074	0.252	0	0
Psychology	J Exp Psychol Learn Mem Cogn	All authors	New	NA	99	269	39.777	-0.099	-0.186	0.044	-0.092	-0.181	0.058	0.145	0.234
Biochemistry	Meth Enzymol	All authors	New	NA	99	336	33.036	0.028	-0.061	0.085	0.03	-0.054	0.092	0.582	0.674
Urology	World J Urol	All authors	New	0.123	99	678	16.224	0.039	0	0.081	0.04	0.002	0.08	0.085	0.155
Orthodontics	Am J Orthod Dentofacial Orthop	All authors	New	NA	98	412	31.796	-0.003	-0.074	0.043	0.001	-0.07	0.044	0.953	0.969
Dentistry	Clin Oral Investig	All authors	New	0.156	98	541	38.262	0.11	0.033	0.156	0.11	0.04	0.171	0	0
Environmental Health	Ecol Appl	All authors	New	0.224	98	421	31.354	0.029	-0.049	0.077	0.033	-0.044	0.073	0.464	0.567
Cardiology	Eur J Heart Fail	All authors	New	0.344	98	707	23.197	0.106	0.044	0.127	0.109	0.051	0.129	0	0
Pediatrics	J Adolesc	All authors	New	NA	98	354	63.559	0.038	-0.045	0.094	0.044	-0.038	0.099	0.433	0.538
Medicine	J Ayub Med Coll Abbottabad	All authors	New	NA	98	362	33.149	0.098	-0.017	0.19	0.104	-0.016	0.201	0.045	0.094
Neoplasms	J Neurooncol	All authors	New	-0.065	98	661	32.98	0.085	0.016	0.102	0.088	0.02	0.106	0.001	0.004
Neurology	J Neurosurg Spine	All authors	New	NA	98	521	16.891	0.041	-0.016	0.084	0.044	-0.009	0.087	0.214	0.316
Medicine	J Zoo Wildl Med	All authors	New	-0.68	98	471	46.709	0.037	-0.028	0.096	0.04	-0.025	0.1	0.275	0.381
Geriatrics	Maturitas	All authors	New	0.112	98	459	52.505	0.098	-0.009	0.12	0.105	0.001	0.123	0.005	0.017
Multidisciplinary	Nanoscale Res Lett	All authors	New	NA	98	421	31.829	0.083	0.032	0.161	0.088	0.036	0.169	0.041	0.088
Neurology	Neurol India	All authors	New	-0.276	98	341	20.528	0.151	0.053	0.298	0.155	0.062	0.311	0.007	0.022
Cardiology	Pediatr Cardiol	All authors	New	-0.205	98	512	33.008	0.05	-0.008	0.108	0.051	-0.01	0.109	0.109	0.187
Biochemistry	Acta Biochim Pol	All authors	New	-0.418	97	441	64.853	0.052	-0.029	0.125	0.055	-0.022	0.124	0.186	0.284
Pharmacology	Biochem Pharmacol	All authors	New	0.265	97	491	43.992	-0.003	-0.03	0.074	0.001	-0.024	0.076	0.947	0.967
Dentistry	Clin Implant Dent Relat Res	All authors	New	0.431	97	517	27.079	0.039	-0.013	0.083	0.042	-0.012	0.089	0.216	0.317
Neoplasms	Eur J Cancer	All authors	New	0.285	97	746	38.874	0.101	0.031	0.126	0.104	0.032	0.13	0	0
Neurology	Handb Clin Neurol	All authors	New	NA	97	245	29.796	-0.067	-0.188	0.069	-0.06	-0.178	0.084	0.369	0.478
Substance-Related Disorders	Int J Drug Policy	All authors	New	NA	97	442	50.905	0.026	-0.017	0.116	0.031	-0.018	0.118	0.501	0.603
Cardiology	J Heart Lung Transplant	All authors	New	0.509	97	695	29.928	0.049	-0.002	0.091	0.052	0.002	0.097	0.03	0.07
Medicine	J Med Syst	All authors	New	NA	97	380	24.474	0.101	0.002	0.213	0.101	0.005	0.216	0.024	0.059
Biotechnology	Nat Biotechnol	All authors	New	1.198	97	410	28.293	0.103	0.007	0.154	0.106	0.008	0.162	0.008	0.024
Neurology	Nat Neurosci	All authors	New	0.799	97	437	28.604	0.036	0.002	0.111	0.04	0.004	0.111	0.376	0.484
Public Health	Prev Chronic Dis	All authors	New	0.038	97	456	71.93	0.043	-0.028	0.074	0.045	-0.02	0.073	0.229	0.334
Radiology	Acad Radiol	All authors	New	-0.024	96	451	33.925	0.157	0.013	0.173	0.159	0.02	0.186	0	0
Cardiology	Am Heart J	All authors	New	NA	96	770	27.532	0.021	-0.008	0.052	0.023	-0.005	0.051	0.296	0.404
Traumatology	Arch Orthop Trauma Surg	All authors	New	-0.053	96	516	11.822	0.078	-0.009	0.159	0.079	-0.002	0.158	0.014	0.039
Medicine	Arch Pathol Lab Med	All authors	New	0.115	96	331	39.879	0.033	-0.052	0.078	0.036	-0.043	0.078	0.538	0.636
Rheumatology	Arthritis Care Res (Hoboken)	All authors	New	NA	96	622	47.91	0.072	0.024	0.133	0.074	0.022	0.137	0.002	0.008
Medicine	ChemMedChem	All authors	New	0.169	96	593	40.978	0.093	0.031	0.166	0.096	0.041	0.172	0	0
Reproductive Medicine	Contraception	All authors	New	0.048	96	380	69.474	0.145	0.042	0.23	0.15	0.043	0.242	0.003	0.011
Biotechnology	Curr Opin Biotechnol	All authors	New	0.483	96	268	29.104	0.162	0.046	0.309	0.166	0.044	0.321	0.019	0.049
Genetics	Front Genet	All authors	New	NA	96	339	39.528	-0.01	-0.083	0.056	-0.008	-0.078	0.065	0.843	0.892
Genetics	Hum Mol Genet	All authors	New	0.295	96	777	49.292	0.051	0.011	0.082	0.053	0.015	0.081	0.014	0.039
Allergy and Immunology	Immunity	All authors	New	0.879	96	431	35.963	-0.051	-0.048	0.038	-0.052	-0.048	0.039	0.195	0.295
Audiology	Int J Audiol	All authors	New	-0.094	96	365	53.699	0.005	-0.087	0.044	0.01	-0.079	0.045	0.925	0.953
Epidemiology	J Epidemiol Community Health	All authors	New	0.082	96	446	48.655	0.081	-0.025	0.101	0.085	-0.021	0.103	0.028	0.066
Medicine	J Med Entomol	All authors	New	-0.071	96	391	35.55	-0.011	-0.068	0.056	-0.005	-0.064	0.068	0.796	0.856
Medicine	J Transl Med	All authors	New	0.263	96	782	48.082	0.047	0.003	0.099	0.049	0.006	0.101	0.017	0.045
Pharmacology	Mar Drugs	All authors	New	0.083	96	487	42.3	0.095	0.021	0.142	0.1	0.029	0.146	0.004	0.014
Microbiology	Microbiology (Reading Engl)	All authors	New	NA	96	444	45.495	0.007	-0.052	0.084	0.01	-0.05	0.088	0.838	0.889
Physical and Rehabilitation Medicine	Phys Ther	All authors	New	0.177	96	429	56.41	0.112	0.023	0.18	0.115	0.023	0.184	0.004	0.014
Health Services Research	Qual Health Res	All authors	New	NA	96	387	71.318	0.112	0.009	0.15	0.117	0.015	0.154	0.008	0.024
Cardiology	Turk Kardiyol Dern Ars	All authors	New	NA	96	425	17.176	0.054	0.02	0.135	0.057	0.025	0.135	0.177	0.274
Neurology	Eur Neuropsychopharmacol	All authors	New	0.22	95	586	41.126	0.04	-0.007	0.095	0.044	-0.006	0.103	0.132	0.218
Unclassified	Healthcare (Basel)	All authors	New	NA	95	354	62.994	0.226	0.082	0.26	0.231	0.092	0.266	0	0
Dermatology	J Cutan Pathol	All authors	New	-0.151	95	418	47.847	0.012	-0.035	0.092	0.014	-0.033	0.095	0.746	0.814
Medicine	J Hosp Med	All authors	New	0.026	95	432	41.898	0.063	-0.003	0.119	0.065	-0.001	0.122	0.114	0.194
General Surgery	J Surg Case Rep	All authors	New	NA	95	340	22.353	0.073	-0.036	0.148	0.077	-0.022	0.155	0.153	0.245
Radiology	Skeletal Radiol	All authors	New	-0.134	95	419	32.22	0.03	-0.039	0.091	0.033	-0.032	0.097	0.448	0.553
Toxicology	Toxicol Lett	All authors	New	0.159	95	538	44.238	0.075	-0.007	0.108	0.075	-0.004	0.111	0.005	0.017
Virology	Virus Res	All authors	New	-0.002	95	432	46.296	-0.023	-0.053	0.05	-0.018	-0.045	0.057	0.563	0.658
Medicine	Adv Clin Exp Med	All authors	New	-0.253	94	449	48.107	0.124	0.039	0.203	0.124	0.04	0.195	0	0
Pathology	Am J Clin Pathol	All authors	New	0.033	94	441	46.712	0.065	-0.004	0.109	0.068	0.003	0.109	0.082	0.151
General Surgery	Br J Oral Maxillofac Surg	All authors	New	-0.094	94	360	20.556	0.075	-0.005	0.146	0.079	0.005	0.15	0.114	0.194
Neurology	Exp Neurol	All authors	New	0.243	94	427	43.56	0.123	0.039	0.207	0.125	0.049	0.209	0.001	0.004
Pediatrics	J Neurosurg Pediatr	All authors	New	NA	94	479	29.019	0.059	-0.004	0.12	0.062	-0.003	0.112	0.092	0.164
Neoplasms	J Thorac Oncol	All authors	New	0.197	94	589	35.993	0.048	-0.01	0.057	0.049	-0.009	0.06	0.067	0.129
Unclassified	JMIR Res Protoc	All authors	New	NA	94	567	55.556	0.098	0.021	0.15	0.1	0.025	0.16	0	0
Medicine	Med Sci (Paris)	All authors	New	NA	94	315	49.206	0.114	0.016	0.197	0.114	0.02	0.198	0.036	0.08
Nursing	Nurse Educ Pract	All authors	New	-0.023	94	334	78.743	0	-0.065	0.098	0.005	-0.065	0.096	1	1
Reproductive Medicine	Biol Reprod	All authors	New	0.143	93	470	48.298	0.002	-0.046	0.062	0.006	-0.045	0.064	0.962	0.975
Allergy and Immunology	Cytokine	All authors	New	-0.035	93	513	46.589	0.061	-0.022	0.075	0.063	-0.021	0.076	0.046	0.095
Unclassified	Electron Physician	All authors	New	NA	93	390	36.667	0.167	0.081	0.3	0.171	0.091	0.296	0	0
Environmental Health	Environ Technol	All authors	New	-0.159	93	416	40.385	0.085	0.022	0.185	0.086	0.022	0.188	0.025	0.06
Pharmacology	Expert Opin Drug Saf	All authors	New	0.02	93	318	34.591	-0.04	-0.117	0.055	-0.038	-0.115	0.056	0.454	0.558
Biotechnology	Front Bioeng Biotechnol	All authors	New	NA	93	370	37.568	0.113	0.05	0.211	0.116	0.057	0.215	0.017	0.045
Microbiology	Future Microbiol	All authors	New	0.109	93	370	48.378	0.038	-0.015	0.135	0.041	-0.013	0.136	0.406	0.512
Public Health	Gac Sanit	All authors	New	-0.12	93	417	48.921	0.118	0.03	0.17	0.123	0.032	0.177	0.002	0.008
Pediatrics	Indian Pediatr	All authors	New	NA	93	262	40.076	0.073	-0.048	0.185	0.076	-0.043	0.19	0.271	0.377
Cell Biology	J Cell Biochem	All authors	New	-0.012	93	491	45.825	0.102	0.02	0.137	0.105	0.023	0.147	0.001	0.004
Neurology	J Child Neurol	All authors	New	-0.268	93	472	57.415	0.095	0.03	0.167	0.099	0.035	0.171	0.004	0.014
Urology	J Endourol	All authors	New	0.067	93	556	17.086	0.103	0.025	0.17	0.107	0.029	0.174	0.001	0.004
Rheumatology	Joint Bone Spine	All authors	New	0.045	93	488	40.984	0.069	-0.005	0.096	0.074	0.002	0.1	0.043	0.091
Orthopedics	Knee	All authors	New	-0.1	93	452	16.814	0.036	-0.012	0.09	0.042	-0.002	0.102	0.311	0.419
Anesthesiology	Minerva Anestesiol	All authors	New	0.013	93	426	26.056	0.133	0.03	0.153	0.135	0.033	0.157	0.002	0.008
Molecular Biology	Mol Biosyst	All authors	New	-0.06	93	447	35.794	0.115	0.044	0.171	0.118	0.047	0.166	0.001	0.004
Nanotechnology	Nanomedicine (Lond)	All authors	New	NA	93	483	42.029	0.024	-0.027	0.059	0.028	-0.025	0.063	0.508	0.608
Medicine	PLoS Med	All authors	New	0.828	93	536	44.216	0.069	0.033	0.126	0.072	0.036	0.128	0.019	0.049
Nephrology	Ren Fail	All authors	New	-0.425	93	542	34.317	0.215	0.121	0.269	0.217	0.125	0.267	0	0
Gastroenterology	Scand J Gastroenterol	All authors	New	-0.108	93	538	34.201	-0.016	-0.052	0.02	-0.016	-0.053	0.026	0.543	0.64
Public Health	Scand J Public Health	All authors	New	-0.179	93	429	57.809	0.114	0.022	0.184	0.118	0.032	0.192	0.002	0.008
Toxicology	Toxicol Ind Health	All authors	New	-0.16	93	399	43.358	0.145	0.076	0.258	0.149	0.086	0.259	0.001	0.004
Ophthalmology	Vision Res	All authors	New	-0.052	93	303	34.323	-0.01	-0.109	0.066	-0.003	-0.093	0.072	0.86	0.906
Chemistry	Acc Chem Res	All authors	New	NA	92	282	29.078	0.114	-0.01	0.248	0.118	0	0.241	0.078	0.146
Public Health	Aust N Z J Public Health	All authors	New	NA	92	463	65.227	0.057	0.002	0.109	0.06	0.004	0.118	0.085	0.155
Public Health	Bundesgesundheitsblatt Gesundheitsforschung Gesundheitsschutz	All authors	New	NA	92	315	40	0.128	0.01	0.207	0.131	0.013	0.202	0.024	0.059
Veterinary Medicine	Can Vet J	All authors	New	NA	92	345	55.942	0.009	-0.055	0.107	0.014	-0.051	0.112	0.859	0.905
Medicine	Health Policy	All authors	New	0.004	92	354	46.328	-0.006	-0.062	0.053	-0.005	-0.061	0.052	0.902	0.937
Neurology	Neurochem Res	All authors	New	-0.032	92	413	47.458	0.053	-0.021	0.115	0.056	-0.02	0.121	0.175	0.273
Psychology	Psychol Assess	All authors	New	NA	92	366	42.623	0.064	-0.027	0.117	0.066	-0.024	0.124	0.15	0.241
Cardiology	Rev Port Cardiol	All authors	New	-0.425	92	503	34.99	0.084	0.02	0.15	0.085	0.022	0.148	0.003	0.011
Unclassified	Scientifica (Cairo)	All authors	New	NA	92	381	36.483	0.149	0.06	0.228	0.151	0.061	0.23	0.002	0.008
Medicine	Sports Med	All authors	New	0.442	92	355	23.38	0.085	-0.033	0.145	0.088	-0.032	0.142	0.061	0.119
Medicine	World J Hepatol	All authors	New	NA	92	415	28.193	0.022	-0.014	0.098	0.026	-0.009	0.098	0.576	0.67
Biochemistry	Bioconjug Chem	All authors	New	NA	91	522	33.333	0.074	0.003	0.105	0.076	0.007	0.108	0.011	0.031
Brain	Brain Behav Immun	All authors	New	0.3	91	538	43.309	0.035	-0.022	0.095	0.04	-0.016	0.104	0.239	0.345
Medicine	Curr Top Med Chem	All authors	New	0.158	91	330	40	0.116	-0.011	0.157	0.121	-0.01	0.161	0.018	0.047
Nutritional Sciences	Eur J Nutr	All authors	New	0.132	91	583	56.604	0.097	0.044	0.15	0.1	0.046	0.153	0	0
Ophthalmology	Exp Eye Res	All authors	New	0.176	91	409	40.831	0.078	-0.002	0.144	0.083	0.002	0.145	0.043	0.091
Pathology	Histopathology	All authors	New	0.21	91	483	35.611	0.064	0.019	0.166	0.067	0.025	0.165	0.053	0.107
Pediatrics	Indian J Pediatr	All authors	New	-0.275	91	328	44.207	0.104	-0.005	0.179	0.107	-0.001	0.176	0.037	0.082
Medicine	Iran Red Crescent Med	All authors	New	NA	91	409	40.098	0.18	0.082	0.299	0.182	0.087	0.292	0	0
Ophthalmology	J AAPOS	All authors	New	-0.332	91	360	44.167	0.064	0.012	0.179	0.064	0.009	0.183	0.16	0.254
Nutritional Sciences	J Food Sci	All authors	New	-0.161	91	387	52.713	0.103	0.012	0.156	0.108	0.017	0.155	0.012	0.034
Diagnostic Imaging	J Magn Reson	All authors	New	0.132	91	352	14.489	0.05	-0.008	0.112	0.055	-0.005	0.114	0.288	0.395
Cardiology	J Nucl Cardiol	All authors	New	0.1	91	354	19.209	0.049	-0.041	0.064	0.056	-0.027	0.07	0.327	0.435
Medicine	J Sports Med Phys Fitness	All authors	New	-0.259	91	436	22.936	0.132	0.035	0.186	0.137	0.035	0.19	0.001	0.004
Neurology	Neurosurg Focus	All authors	New	-0.019	91	421	14.964	-0.054	-0.092	-0.021	-0.047	-0.086	-0.018	0.133	0.219
Nursing	Nurs Stand	All authors	New	NA	91	235	74.468	0.095	-0.068	0.172	0.101	-0.066	0.174	0.245	0.351
Cell Biology	Plant Cell Environ	All authors	New	0.24	91	483	36.439	0.04	-0.02	0.076	0.042	-0.022	0.076	0.23	0.335
Medicine	Pol Arch Med Wewn	All authors	New	0.008	91	417	40.528	0.105	0.016	0.177	0.107	0.02	0.181	0.008	0.024
Pharmacology	Ann Pharmacother	All authors	New	-0.116	90	329	48.024	0.049	-0.048	0.112	0.057	-0.042	0.122	0.325	0.434
Unclassified	Appl Radiat Isot	All authors	New	-0.219	90	401	28.18	0.069	0.002	0.163	0.072	0.002	0.168	0.086	0.156
Toxicology	Arch Toxicol	All authors	New	0.434	90	473	42.072	0.081	0.002	0.114	0.082	0.002	0.117	0.01	0.029
Unclassified	Arthrosc Tech	All authors	New	NA	90	347	6.052	0.02	-0.061	0.111	0.034	-0.048	0.135	0.681	0.761
Primary Health Care	Aten Primaria	All authors	New	NA	90	430	52.093	0.095	0.086	0.261	0.1	0.098	0.261	0.012	0.034
Medicine	BMC Med	All authors	New	0.599	90	461	37.31	0.095	0.026	0.137	0.096	0.031	0.141	0.005	0.017
Cell Biology	EMBO J	All authors	New	NA	90	458	41.266	0.003	-0.043	0.032	0.004	-0.042	0.031	0.941	0.962
Cell Biology	Exp Cell Res	All authors	New	-0.021	90	456	46.053	0.152	0.073	0.185	0.155	0.072	0.19	0	0
Cardiology	Expert Rev Cardiovasc Ther	All authors	New	NA	90	302	20.861	0.056	-0.038	0.114	0.064	-0.035	0.115	0.325	0.434
Gastroenterology	Gut	All authors	New	0.723	90	610	33.115	0.091	0.037	0.104	0.094	0.039	0.106	0	0
Pediatrics	J Pediatr Endocrinol Metab	All authors	New	-0.223	90	456	55.482	0.112	0.039	0.205	0.117	0.045	0.209	0	0
Transplantation	Liver Transpl	All authors	New	NA	90	500	29.8	0.057	-0.002	0.12	0.059	0.007	0.116	0.084	0.154
Physical and Rehabilitation Medicine	PM	All authors	New	NA	90	369	37.669	0.168	0.053	0.205	0.173	0.053	0.212	0	0
Medicine	Respir Med	All authors	New	0.178	90	549	38.069	0.104	0.055	0.172	0.108	0.055	0.173	0	0
Physiology	Am J Physiol Renal Physiol	All authors	New	NA	89	427	39.578	0.032	-0.035	0.103	0.036	-0.03	0.105	0.396	0.504
Hematology	Ann Hematol	All authors	New	0.065	89	553	40.325	0.09	0.013	0.105	0.093	0.018	0.104	0.001	0.004
Vascular Diseases	Arterioscler Thromb Vasc Biol	All authors	New	0.356	89	517	37.137	0.044	-0.016	0.088	0.048	-0.011	0.097	0.154	0.246
Environmental Health	Bull Environ Contam Toxicol	All authors	New	-0.328	89	359	42.618	0.054	0.009	0.161	0.059	0.016	0.164	0.24	0.346
Nutritional Sciences	Clin Nutr	All authors	New	0.273	89	499	41.683	0.126	0.028	0.173	0.128	0.028	0.178	0	0
Microbiology	Diagn Microbiol Infect Dis	All authors	New	-0.063	89	536	52.985	0.067	0.006	0.119	0.069	0.016	0.128	0.016	0.043
Medicine	Dtsch Arztebl Int	All authors	New	0.268	89	337	22.552	0.108	0.027	0.208	0.113	0.035	0.208	0.026	0.062
Medical Informatics	IEEE Trans Image Process	All authors	New	0.184	89	282	12.411	-0.066	-0.132	0	-0.057	-0.126	0.003	0.286	0.392
General Surgery	J Card Surg	All authors	New	-0.293	89	402	12.438	0.077	-0.007	0.184	0.085	0	0.19	0.047	0.097
Dermatology	J Dermatol	All authors	New	-0.102	89	401	36.409	0.002	-0.052	0.063	0.004	-0.052	0.067	0.962	0.975
General Surgery	J Gastrointest Surg	All authors	New	0.262	89	544	27.206	0.098	0.033	0.189	0.102	0.032	0.192	0.001	0.004
Neoplasms	J Natl Cancer Inst	All authors	New	NA	89	489	42.536	0.158	0.056	0.173	0.161	0.06	0.172	0	0
Neurology	Lancet Neurol	All authors	New	0.946	89	339	26.254	0.08	0.008	0.148	0.083	0.015	0.152	0.097	0.171
Cell Biology	Mol Cell Proteomics	All authors	New	0.222	89	570	36.842	0.036	-0.008	0.103	0.037	-0.011	0.106	0.162	0.256
Medicine	Oral Surg Oral Med Oral Pathol Oral Radiol	All authors	New	-0.204	89	407	38.575	0.005	-0.05	0.065	0.01	-0.045	0.075	0.92	0.951
Unclassified	Perception	All authors	New	-0.312	89	262	38.168	0.015	-0.096	0.135	0.021	-0.094	0.146	0.833	0.887
Medicine	Sleep Med	All authors	New	0.219	89	459	43.137	0.06	-0.018	0.113	0.061	-0.019	0.117	0.085	0.155
Diagnostic Imaging	Abdom Radiol (NY)	All authors	New	NA	88	409	29.095	0.026	-0.054	0.051	0.031	-0.042	0.059	0.508	0.608
Geriatrics	Aging (Albany NY)	All authors	New	0.218	88	438	44.064	-0.025	-0.059	0.03	-0.022	-0.058	0.034	0.504	0.606
Botany	Ann Bot	All authors	New	0.007	88	408	41.912	0.087	0.001	0.149	0.093	0.011	0.159	0.022	0.055
Microbiology	Curr Opin Microbiol	All authors	New	0.343	88	216	32.87	0.175	-0.016	0.304	0.175	-0.009	0.309	0.044	0.092
Neoplasms	Expert Rev Anticancer Ther	All authors	New	-0.184	88	342	38.012	0.026	-0.056	0.082	0.029	-0.051	0.091	0.604	0.695
Medicine	Int J Clin Exp Med	All authors	New	NA	88	501	25.749	0.131	0.036	0.18	0.134	0.037	0.179	0	0
Behavioral Sciences	Int J Eat Disord	All authors	New	NA	88	456	61.623	0.075	0.009	0.118	0.079	0.012	0.123	0.026	0.062
Psychology	J Exp Psychol Hum Percept Perform	All authors	New	NA	88	270	37.037	0.002	-0.101	0.125	0.008	-0.096	0.131	0.975	0.986
Medicine	J Immigr Minor Health	All authors	New	NA	88	394	67.259	0.041	-0.03	0.102	0.044	-0.026	0.105	0.29	0.397
Medicine	J Sci Med Sport	All authors	New	0.27	88	423	33.333	0.074	0.001	0.135	0.078	0.006	0.14	0.037	0.082
Vascular Diseases	J Vasc Access	All authors	New	-0.234	88	365	24.932	0.176	0.043	0.213	0.179	0.049	0.22	0	0
Endocrinology	Lancet Diabetes Endocrinol	All authors	New	0.719	88	327	28.135	0.101	-0.026	0.145	0.11	-0.013	0.152	0.047	0.097
AIDS	Lancet HIV	All authors	New	0.476	88	359	44.847	0.036	-0.035	0.051	0.042	-0.027	0.059	0.472	0.574
Nutritional Sciences	Meat Sci	All authors	New	0.069	88	411	50.365	0.065	-0.005	0.136	0.067	-0.01	0.136	0.08	0.148
Neurology	Neuro Endocrinol Lett	All authors	New	-0.449	88	497	51.71	0.116	0.029	0.169	0.12	0.035	0.167	0	0
Ophthalmology	Optom Vis Sci	All authors	New	-0.142	88	357	41.176	0.021	-0.054	0.088	0.024	-0.05	0.087	0.664	0.745
Unclassified	Prz Menopauzalny	All authors	New	NA	88	406	51.478	0.172	0.064	0.237	0.174	0.073	0.238	0	0
Medicine	SAGE Open Med	All authors	New	NA	88	396	50	0.086	0.029	0.22	0.09	0.03	0.218	0.035	0.079
Psychiatry	Soc Psychiatry Psychiatr Epidemiol	All authors	New	-0.046	88	451	47.228	0.014	-0.036	0.047	0.015	-0.035	0.05	0.677	0.758
Medicine	Vojnosanit Pregl	All authors	New	-0.755	88	504	50	0.167	0.097	0.284	0.169	0.099	0.283	0	0
Geriatrics	Age Ageing	All authors	New	0.242	87	501	43.114	0.12	0.082	0.202	0.125	0.081	0.211	0.001	0.004
Biology	Biol Open	All authors	New	NA	87	378	40.741	0.084	-0.015	0.124	0.087	-0.012	0.13	0.043	0.091
Nursing	Br J Nurs	All authors	New	0.497	87	231	70.996	0.167	0.032	0.31	0.176	0.043	0.309	0.032	0.074
Cardiology	Circ J	All authors	New	NA	87	439	20.957	0.157	0.062	0.167	0.159	0.056	0.168	0	0
Medicine	Clin Kidney	All authors	New	NA	87	409	37.653	0.077	0.027	0.205	0.078	0.027	0.212	0.038	0.083
Pediatrics	Eur J Pediatr	All authors	New	0.07	87	516	52.713	0.165	0.079	0.203	0.168	0.083	0.213	0	0
Cardiology	Eur J Prev Cardiol	All authors	New	0.16	87	557	34.111	0.07	0.021	0.128	0.073	0.027	0.135	0.007	0.022
Gastroenterology	Gastroenterol Hepatol	All authors	New	-0.547	87	511	47.945	0.024	-0.02	0.073	0.026	-0.015	0.083	0.405	0.512
Urology	Int Braz J Urol	All authors	New	-0.316	87	507	17.357	0.221	0.109	0.279	0.225	0.107	0.278	0	0
Diagnostic Imaging	Int J Cardiovasc Imaging	All authors	New	-0.055	87	626	24.601	0.078	0.015	0.126	0.082	0.018	0.128	0	0
Nutritional Sciences	J Food Prot	All authors	New	-0.172	87	400	53.75	0.118	0.027	0.189	0.122	0.027	0.186	0.001	0.004
Health Services	J Interprof Care	All authors	New	NA	87	366	66.393	0.014	-0.048	0.093	0.018	-0.041	0.102	0.746	0.814
Nutritional Sciences	J Nutr	All authors	New	0.194	87	523	51.816	0.107	0.049	0.176	0.11	0.046	0.182	0	0
Psychiatry	J Psychiatr Res	All authors	New	0.203	87	509	46.955	0.032	-0.034	0.064	0.035	-0.032	0.062	0.286	0.392
Veterinary Medicine	J Wildl Dis	All authors	New	0.001	87	470	45.745	0.05	-0.028	0.081	0.053	-0.022	0.086	0.11	0.188
Nanotechnology	Lab Chip	All authors	New	0.133	87	410	22.927	-0.003	-0.071	0.061	0.001	-0.061	0.062	0.933	0.956
Nutritional Sciences	Matern Child Nutr	All authors	New	0.166	87	380	68.947	0.076	0.005	0.165	0.081	0.016	0.168	0.052	0.105
Nephrology	Nefrologia	All authors	New	-0.286	87	569	47.1	0.019	-0.035	0.048	0.022	-0.033	0.051	0.49	0.592
Pharmacology	Pharmacogenomics	All authors	New	-0.009	87	443	43.792	0.141	0.063	0.248	0.145	0.082	0.251	0	0
Sexually Transmitted Diseases	Sex Health	All authors	New	-0.265	87	451	57.871	0.132	0.038	0.172	0.133	0.041	0.182	0.001	0.004
Biochemistry	Structure	All authors	New	0.226	87	442	29.186	0.007	-0.045	0.048	0.01	-0.048	0.056	0.829	0.883
Psychology	Wiley Interdiscip Rev Cogn Sci	All authors	New	NA	87	208	45.673	0.129	-0.043	0.28	0.136	-0.012	0.297	0.115	0.195
Neurology	BMC Neurol	All authors	New	-0.132	86	580	44.483	0.064	0.03	0.127	0.065	0.032	0.131	0.012	0.034
Unclassified	Beilstein J Nanotechnol	All authors	New	NA	86	416	27.885	0.1	-0.011	0.153	0.106	-0.01	0.161	0.01	0.029
Neoplasms	Cancer Med	All authors	New	-0.041	86	636	45.912	0.045	-0.001	0.085	0.046	0.004	0.085	0.039	0.085
Endocrinology	Diabetes Res Clin Pract	All authors	New	-0.01	86	479	43.424	0.076	-0.005	0.131	0.077	-0.004	0.133	0.017	0.045
Neurology	Headache	All authors	New	0.047	86	339	41.888	0.096	-0.006	0.128	0.099	-0.009	0.124	0.037	0.082
Dermatology	Indian J Dermatol Venereol Leprol	All authors	New	-0.127	86	329	44.377	0.106	-0.016	0.186	0.11	-0.006	0.183	0.023	0.057
Anatomy	J Anat	All authors	New	0.065	86	339	40.118	0.097	0.042	0.185	0.101	0.039	0.2	0.051	0.104
Neurology	J Cogn Neurosci	All authors	New	0.127	86	347	40.634	0.055	-0.043	0.141	0.061	-0.041	0.138	0.248	0.354
Dermatology	J Drugs Dermatol	All authors	New	-0.117	86	313	42.173	-0.008	-0.092	0.058	-0.002	-0.093	0.061	0.912	0.945
Social Sciences	J Interpers Violence	All authors	New	NA	86	303	60.066	0.046	-0.043	0.142	0.05	-0.037	0.149	0.376	0.484
Cardiology	JACC Cardiovasc Imaging	All authors	New	NA	86	424	21.934	0.091	0.025	0.13	0.094	0.026	0.131	0.022	0.055
Biochemistry	Macromol Rapid Commun	All authors	New	0.173	86	351	23.647	0.039	-0.045	0.075	0.04	-0.044	0.071	0.386	0.494
Nutritional Sciences	Mol Nutr Food Res	All authors	New	0.28	86	542	52.03	0.043	0.003	0.105	0.046	0.006	0.113	0.119	0.2
Neurology	NeuroRehabilitation	All authors	New	-0.262	86	361	56.233	0.07	-0.043	0.1	0.074	-0.038	0.105	0.13	0.215
Medicine	Phys Med	All authors	New	NA	86	486	34.362	0.172	0.143	0.275	0.174	0.148	0.279	0	0
Rheumatology	Rheumatol Int	All authors	New	-0.193	86	453	47.682	0.116	0.01	0.134	0.119	0.018	0.142	0	0
Medicine	S Afr Med J	All authors	New	NA	86	302	45.364	0.061	-0.036	0.144	0.062	-0.038	0.139	0.265	0.371
Pulmonary Medicine	Thorax	All authors	New	0.502	86	457	38.95	0.082	0.037	0.124	0.084	0.039	0.131	0.014	0.039
General Surgery	Vet Surg	All authors	New	-0.074	86	375	42.667	0.049	-0.023	0.109	0.055	-0.021	0.116	0.215	0.316
Psychiatry	Compr Psychiatry	All authors	New	NA	85	469	51.599	0.004	-0.036	0.056	0.009	-0.031	0.059	0.903	0.938
Medicine	Curr Med Res Opin	All authors	New	0.117	85	392	35.459	0.1	0.015	0.17	0.104	0.021	0.171	0.011	0.031
Pharmacology	Drug Dev Ind Pharm	All authors	New	-0.056	85	376	40.691	0.156	0.073	0.237	0.158	0.07	0.234	0.001	0.004
Psychology	Eat Behav	All authors	New	NA	85	323	70.898	0.067	-0.007	0.182	0.069	0.001	0.182	0.18	0.277
Environmental Health	Ecol Lett	All authors	New	0.628	85	373	34.048	0.063	-0.001	0.148	0.07	0.007	0.15	0.126	0.209
Unclassified	Emerg (Tehran)	All authors	New	NA	85	379	21.9	0.032	-0.059	0.116	0.038	-0.064	0.122	0.418	0.525
Environmental Health	Environ Health Perspect	All authors	New	0.522	85	524	47.71	0.074	0.035	0.147	0.076	0.037	0.146	0.01	0.029
Traumatology	Eur J Orthop Surg Traumatol	All authors	New	NA	85	387	14.729	0.063	0.01	0.128	0.067	0.011	0.133	0.1	0.175
Geriatrics	Exp Gerontol	All authors	New	0.143	85	465	44.516	0.099	0.012	0.149	0.103	0.018	0.155	0.001	0.004
Unclassified	Front Vet Sci	All authors	New	NA	85	378	41.27	0.05	-0.025	0.108	0.053	-0.025	0.108	0.248	0.354
Medicine	Future Med Chem	All authors	New	0.22	85	349	42.693	0.094	0.029	0.21	0.098	0.039	0.211	0.041	0.088
Psychology	Health Psychol	All authors	New	0.078	85	366	60.929	0.048	-0.031	0.149	0.052	-0.023	0.152	0.261	0.366
Medicine	Int J Equity Health	All authors	New	NA	85	334	53.892	0.001	-0.074	0.07	0.002	-0.075	0.072	0.986	0.993
Urology	Int Urol Nephrol	All authors	New	-0.145	85	516	29.457	0.218	0.142	0.33	0.222	0.147	0.332	0	0
Cardiology	J Cardiovasc Electrophysiol	All authors	New	0.124	85	444	22.748	-0.012	-0.051	0.049	-0.007	-0.052	0.059	0.776	0.841
Unclassified	J Fluoresc	All authors	New	-0.07	85	319	29.154	0.045	-0.035	0.137	0.048	-0.032	0.139	0.393	0.501
Nursing	J Nurs Manag	All authors	New	0.229	85	321	75.389	0.119	0.024	0.213	0.125	0.03	0.223	0.018	0.047
Microbiology	Jundishapur J Microbiol	All authors	New	NA	85	388	36.598	0.046	-0.016	0.118	0.048	-0.013	0.119	0.247	0.353
Statistics as Topic	Risk Anal	All authors	New	0.118	85	254	38.583	0.037	-0.038	0.17	0.038	-0.049	0.174	0.572	0.666
Medicine	Am J Case Rep	All authors	New	NA	84	323	33.746	-0.067	-0.089	0.055	-0.063	-0.088	0.055	0.178	0.276
Midwifery	Aust Nurs Midwifery	All authors	New	NA	84	244	86.885	0.053	-0.046	0.272	0.06	-0.036	0.275	0.451	0.556
Transplantation	Biol Blood Marrow Transplant	All authors	New	0.273	84	646	42.105	0.162	0.102	0.242	0.165	0.103	0.241	0	0
Cell Biology	Cell Metab	All authors	New	0.688	84	361	35.457	0.014	-0.037	0.075	0.017	-0.037	0.073	0.777	0.841
General Surgery	Cir Cir	All authors	New	-1.05	84	413	26.634	0.063	-0.006	0.115	0.07	0.006	0.123	0.089	0.161
Medicine	Comput Methods Programs Biomed	All authors	New	NA	84	308	23.052	0.093	0.023	0.211	0.096	0.019	0.211	0.076	0.143
Endocrinology	Curr Diab Rep	All authors	New	NA	84	274	62.774	0.179	0.06	0.302	0.18	0.07	0.302	0.004	0.014
Drug Therapy	Curr Drug Targets	All authors	New	0.116	84	372	42.204	-0.008	-0.052	0.069	-0.005	-0.051	0.067	0.866	0.91
Psychology	Dev Psychol	All authors	New	NA	84	296	60.473	0.094	-0.029	0.192	0.098	-0.034	0.185	0.081	0.15
Audiology	Ear Hear	All authors	New	0.082	84	336	50.298	0.122	-0.008	0.154	0.126	-0.003	0.157	0.008	0.024
Ophthalmology	Indian J Ophthalmol	All authors	New	-0.385	84	311	30.547	0.163	0.04	0.222	0.168	0.047	0.238	0	0
Nutritional Sciences	J Acad Nutr Diet	All authors	New	0.179	84	334	79.042	0.129	-0.003	0.189	0.137	0.007	0.2	0.003	0.011
Vascular Diseases	J Clin Hypertens (Greenwich)	All authors	New	NA	84	422	38.389	0.122	0.051	0.194	0.125	0.052	0.2	0	0
Endocrinology	J Diabetes Sci Technol	All authors	New	NA	84	374	37.433	0.043	-0.038	0.105	0.051	-0.032	0.112	0.325	0.434
General Surgery	J Neurointerv Surg	All authors	New	NA	84	443	11.964	0.018	-0.029	0.057	0.023	-0.027	0.063	0.578	0.67
Traumatology	J Neurotrauma	All authors	New	0.414	84	527	34.535	0.078	0.017	0.121	0.082	0.02	0.131	0.003	0.011
Substance-Related Disorders	J Subst Abuse Treat	All authors	New	NA	84	421	54.157	0.025	-0.036	0.091	0.026	-0.035	0.086	0.484	0.586
Women's Health	J Womens Health (Larchmt)	All authors	New	NA	84	380	70.263	0.1	0.02	0.176	0.104	0.029	0.182	0.016	0.043
Physical and Rehabilitation Medicine	Man Ther	All authors	New	0.002	84	363	43.526	0.155	0.074	0.216	0.158	0.087	0.215	0.001	0.004
Immunology	Mol Immunol	All authors	New	0.021	84	390	43.846	0.027	-0.034	0.129	0.03	-0.031	0.13	0.509	0.608
Sexually Transmitted Diseases	Sex Transm Dis	All authors	New	0.12	84	454	62.775	0.031	-0.031	0.097	0.031	-0.031	0.107	0.323	0.433
Unclassified	Sleep Breath	All authors	New	0.094	84	452	37.611	0.079	-0.003	0.155	0.081	0.002	0.157	0.027	0.064
General Surgery	Surg Neurol Int	All authors	New	NA	84	362	20.994	0.055	-0.03	0.131	0.057	-0.023	0.135	0.19	0.289
Microbiology	Vet Microbiol	All authors	New	-0.043	84	502	50.199	0.059	0.015	0.133	0.062	0.016	0.129	0.044	0.092
Pharmacology	Adv Drug Deliv Rev	All authors	New	0.752	83	251	37.052	0.064	-0.056	0.198	0.067	-0.045	0.21	0.32	0.43
Cell Biology	Bioessays	All authors	New	0.125	83	225	35.111	0.09	-0.044	0.225	0.098	-0.037	0.221	0.239	0.345
Dermatology	Dermatol Online J	All authors	New	NA	83	305	45.574	0.037	-0.032	0.156	0.041	-0.019	0.162	0.498	0.6
Drug Therapy	Drug Des Devel Ther	All authors	New	0.094	83	398	41.96	0.087	0.062	0.213	0.094	0.068	0.222	0.032	0.074
Psychiatry	Eur Child Adolesc Psychiatry	All authors	New	NA	83	459	54.902	0.06	-0.011	0.107	0.063	-0.01	0.107	0.064	0.124
Health Services Research	Implement Sci	All authors	New	0.252	83	601	60.899	0.033	-0.007	0.086	0.037	-0.005	0.088	0.16	0.254
Psychophysiology	Int J Psychophysiol	All authors	New	-0.007	83	343	44.606	0.036	-0.023	0.173	0.04	-0.019	0.192	0.409	0.515
Genetics	J Assist Reprod Genet	All authors	New	-0.213	83	439	51.025	0.144	0.052	0.215	0.145	0.053	0.215	0	0
Pulmonary Medicine	J Asthma	All authors	New	-0.139	83	424	49.057	0.058	0.021	0.176	0.059	0.024	0.182	0.099	0.173
Brain	J Cereb Blood Flow Metab	All authors	New	0.224	83	527	31.309	0.024	-0.023	0.072	0.028	-0.019	0.073	0.404	0.511
Medicine	J Forensic Leg Med	All authors	New	-0.365	83	357	40.616	0.112	0.033	0.193	0.114	0.032	0.192	0.006	0.019
Gynecology	J Pediatr Adolesc Gynecol	All authors	New	-0.089	83	379	67.81	0.179	0.075	0.223	0.182	0.077	0.229	0	0
Medicine	Med J Islam Repub Iran	All authors	New	NA	83	384	35.417	0.097	0.001	0.153	0.102	0.012	0.16	0.013	0.036
Medicine	Med Sci Monit	All authors	New	-0.157	83	447	38.255	0.124	0.045	0.209	0.126	0.061	0.211	0	0
Neurology	Neurobiol Learn Mem	All authors	New	0.112	83	339	43.658	0.061	-0.033	0.12	0.066	-0.028	0.118	0.18	0.277
Pediatrics	Pediatr Res	All authors	New	0.258	83	476	50.42	0.077	0.015	0.109	0.08	0.02	0.117	0.013	0.036
Psychology	Q J Exp Psychol (Hove)	All authors	New	NA	83	250	42.8	0.028	-0.067	0.208	0.033	-0.069	0.215	0.64	0.725
Multidisciplinary	ScientificWorldJournal	All authors	New	NA	83	325	42.769	0.093	-0.019	0.127	0.095	-0.012	0.131	0.066	0.128
Unclassified	Appl Spectrosc	All authors	New	-0.019	82	349	29.799	0.127	0.05	0.223	0.129	0.053	0.228	0.003	0.011
Biophysics	Arch Biochem Biophys	All authors	New	0.052	82	375	42.4	0.021	-0.019	0.127	0.021	-0.021	0.125	0.608	0.699
Biochemistry	Biol Trace Elem Res	All authors	New	-0.238	82	391	50.128	0.108	0.04	0.207	0.112	0.044	0.208	0.006	0.019
Multidisciplinary	Chaos	All authors	New	-0.019	82	245	15.102	-0.095	-0.122	0.001	-0.081	-0.104	0.013	0.152	0.243
Pharmacology	Drug Test Anal	All authors	New	NA	82	388	33.763	-0.005	-0.052	0.07	-0.001	-0.039	0.073	0.9	0.935
Neurology	Front Syst Neurosci	All authors	New	NA	82	270	33.704	0.089	0.016	0.204	0.095	0.024	0.209	0.129	0.214
General Surgery	J Am Acad Orthop Surg	All authors	New	0.298	82	268	13.806	-0.059	-0.126	-0.002	-0.05	-0.115	0.003	0.324	0.434
Medicine	J Am Board Fam Med	All authors	New	-0.006	82	363	52.617	0.091	0.003	0.16	0.096	0.004	0.165	0.028	0.066
Medicine	J Med Virol	All authors	New	-0.004	82	507	53.649	0.115	0.023	0.143	0.118	0.029	0.147	0	0
Orthopedics	J Orthop Res	All authors	New	0.188	82	452	24.336	0.043	-0.031	0.073	0.048	-0.025	0.083	0.202	0.303
Psychiatry	J Psychosom Res	All authors	New	NA	82	431	54.06	0.079	-0.002	0.137	0.081	-0.001	0.137	0.025	0.06
Unclassified	Mitochondrial DNA A DNA MappSeq Anal	All authors	New	NA	82	329	35.562	-0.024	-0.083	0.072	-0.019	-0.08	0.069	0.629	0.716
Neoplasms	Oncologist	All authors	New	0.175	82	451	41.685	0.02	-0.014	0.065	0.022	-0.012	0.064	0.555	0.651
Pharmacology	Pak J Pharm Sci	All authors	New	-0.678	82	316	42.405	0.181	0.087	0.293	0.186	0.096	0.286	0	0
Gastroenterology	Pancreas	All authors	New	-0.013	82	473	33.404	0.058	-0.018	0.091	0.061	-0.014	0.096	0.058	0.115
Pharmacology	Pharmacoepidemiol Drug Saf	All authors	New	0.022	82	466	44.206	0.055	0.008	0.1	0.057	0.011	0.103	0.082	0.151
Medicine	Rev Peru Med Exp Salud Publica	All authors	New	NA	82	337	35.905	-0.012	-0.074	0.068	-0.01	-0.071	0.065	0.785	0.848
Psychiatry	Schizophr Bull	All authors	New	0.443	82	572	37.063	0.029	-0.013	0.065	0.033	-0.01	0.071	0.242	0.348
Medicine	Ther Clin Risk Manag	All authors	New	NA	82	340	36.765	0.056	-0.047	0.137	0.057	-0.048	0.138	0.217	0.318
Psychology	Trends Cogn Sci (Regul Ed)	All authors	New	NA	82	235	29.787	0.301	0.146	0.414	0.309	0.147	0.436	0	0
Medicine	Adv Healthc Mater	All authors	New	0.456	81	434	35.945	-0.102	-0.118	-0.047	-0.099	-0.117	-0.049	0.004	0.014
Neurology	Ann Neurol	All authors	New	0.559	81	626	37.54	0.076	0.009	0.113	0.08	0.009	0.114	0	0
Psychiatry	Australas Psychiatry	All authors	New	-0.584	81	285	40.702	0.089	0.031	0.207	0.09	0.03	0.209	0.106	0.183
Unclassified	BMJ Qual Saf	All authors	New	0.425	81	357	53.221	0.121	0.045	0.216	0.127	0.053	0.214	0.003	0.011
Neurology	Can J Neurol Sci	All authors	New	NA	81	367	36.785	0.177	0.1	0.234	0.183	0.1	0.24	0	0
Pediatrics	Child Dev	All authors	New	NA	81	311	57.235	0.082	-0.017	0.123	0.086	-0.018	0.136	0.105	0.182
Metabolism	Curr Obes Rep	All authors	New	NA	81	253	61.66	0.207	0.034	0.244	0.213	0.03	0.243	0.003	0.011
Medicine	Duodecim	All authors	New	NA	81	252	54.762	0.129	0.008	0.249	0.13	0.015	0.261	0.044	0.092
Dermatology	Exp Dermatol	All authors	New	0.128	81	410	46.098	0.142	0.063	0.206	0.146	0.068	0.212	0	0
Toxicology	Food Chem Toxicol	All authors	New	0.167	81	443	49.436	0.112	0.015	0.165	0.115	0.025	0.168	0.002	0.008
Endocrinology	Front Endocrinol (Lausanne)	All authors	New	NA	81	331	46.224	0.123	0.021	0.194	0.126	0.028	0.198	0.01	0.029
Public Health	Health Qual Life Outcomes	All authors	New	0.046	81	422	48.341	0.141	0.051	0.208	0.145	0.056	0.206	0	0
Molecular Biology	J Mol Model	All authors	New	-0.354	81	278	30.935	0.097	-0.047	0.17	0.104	-0.047	0.184	0.081	0.15
Psychiatry	J Neurol Neurosurg Psychiatr	All authors	New	NA	81	562	38.434	0.016	-0.022	0.028	0.02	-0.018	0.034	0.591	0.683
Substance-Related Disorders	J Stud Alcohol Drugs	All authors	New	-0.068	81	350	50	0.091	-0.013	0.149	0.096	-0.004	0.152	0.042	0.089
Multidisciplinary	MMWR Morb Mortal Wkly Rep	All authors	New	NA	81	489	58.078	0.057	-0.005	0.114	0.059	-0.005	0.12	0.048	0.099
Hematology	Blood Coagul Fibrinolysis	All authors	New	-0.321	80	443	41.309	0.227	0.165	0.348	0.23	0.171	0.346	0	0
Nutritional Sciences	Crit Rev Food Sci Nutr	All authors	New	0.361	80	314	48.089	0.049	-0.038	0.102	0.053	-0.034	0.101	0.331	0.44
Gynecology	Int J Gynecol Cancer	All authors	New	0.031	80	500	40.6	0.011	-0.03	0.075	0.016	-0.026	0.075	0.703	0.779
Medicine	J Appl Clin Med Phys	All authors	New	-0.145	80	362	19.89	0.057	-0.007	0.142	0.062	0.002	0.145	0.157	0.25
Neurology	J Clin Exp Neuropsychol	All authors	New	-0.196	80	361	46.814	0.085	-0.009	0.144	0.088	-0.008	0.137	0.038	0.083
General Surgery	J Laparoendosc Adv Surg Tech	All authors	New	-0.074	80	385	19.481	0.006	-0.06	0.077	0.01	-0.053	0.079	0.881	0.921
Nutritional Sciences	Nutrition	All authors	New	0.075	80	420	46.429	0.165	0.051	0.194	0.17	0.059	0.206	0	0
Neoplasms	Radiat Oncol	All authors	New	-0.113	80	546	34.249	0.055	-0.01	0.091	0.058	-0.006	0.09	0.029	0.068
Medicine	Reprod Biomed Online	All authors	New	0.142	80	382	48.168	0.109	0.008	0.151	0.112	0.01	0.152	0.003	0.011
Medicine	Swiss Med Wkly	All authors	New	-0.115	80	404	31.931	0.131	0.038	0.169	0.134	0.042	0.173	0.001	0.004
Vascular Diseases	Am J Hypertens	All authors	New	0.083	79	473	40.169	0.032	-0.034	0.053	0.034	-0.032	0.055	0.313	0.421
Medicine	Am J Med Sci	All authors	New	-0.107	79	298	32.55	0.154	0.026	0.251	0.157	0.026	0.248	0.003	0.011
Botany	BMC Plant Biol	All authors	New	-0.033	79	451	43.902	-0.008	-0.051	0.04	-0.004	-0.049	0.045	0.795	0.856
Ophthalmology	Can J Ophthalmol	All authors	New	-0.137	79	292	31.507	-0.013	-0.07	0.068	-0.01	-0.068	0.072	0.803	0.862
Botany	Curr Opin Plant Biol	All authors	New	0.238	79	197	31.98	0.02	-0.11	0.204	0.026	-0.107	0.217	0.824	0.88
Bioinformatics	IEEE/ACM Trans Comput Biol Bioinform	All authors	New	NA	79	250	18.4	0.103	-0.046	0.167	0.11	-0.038	0.186	0.109	0.187
Allergy and Immunology	Int Forum Allergy Rhinol	All authors	New	-0.132	79	413	31.719	0.042	-0.029	0.09	0.047	-0.021	0.094	0.248	0.354
Neoplasms	J Cancer Educ	All authors	New	-0.369	79	420	64.762	0.148	0.025	0.161	0.153	0.031	0.162	0	0
Gastroenterology	J Crohns Colitis	All authors	New	0.368	79	561	35.294	0.053	0.005	0.077	0.055	0.008	0.075	0.038	0.083
Environmental Health	J Environ Qual	All authors	New	-0.054	79	325	33.846	0.041	-0.038	0.129	0.048	-0.032	0.142	0.381	0.489
Medicine	J Enzyme Inhib Med Chem	All authors	New	NA	79	475	41.053	0.114	0.044	0.176	0.118	0.05	0.182	0	0
Primary Health Care	J Fam Pract	All authors	New	-0.393	79	218	42.202	0.067	-0.056	0.204	0.072	-0.04	0.22	0.354	0.463
Cardiology	J Mol Cell Cardiol	All authors	New	0.321	79	385	37.662	0.056	0.026	0.151	0.06	0.034	0.154	0.144	0.233
Orthopedics	J Orthop Sports Phys Ther	All authors	New	0.147	79	315	39.365	0.144	-0.001	0.177	0.152	0.002	0.171	0.002	0.008
Microbiology	Microbiol Spectr	All authors	New	NA	79	199	31.156	0.118	-0.031	0.264	0.117	-0.02	0.256	0.153	0.245
Neurology	Neuroimage Clin	All authors	New	0.161	79	525	34.095	0.059	0.001	0.102	0.061	0	0.102	0.033	0.075
Pediatrics	Pediatr Int	All authors	New	-0.244	79	427	39.11	0.157	0.074	0.262	0.157	0.08	0.264	0	0
Biochemistry	Protein Sci	All authors	New	-0.01	79	302	32.781	0.12	0.033	0.22	0.128	0.043	0.224	0.022	0.055
Medicine	Radiol Med	All authors	New	-0.122	79	602	35.88	0.02	-0.031	0.047	0.022	-0.034	0.051	0.36	0.468
Pharmacology	Regul Toxicol Pharmacol	All authors	New	-0.094	79	355	41.972	0.108	-0.015	0.118	0.112	-0.016	0.126	0.016	0.043
Traumatology	Scand J Trauma Resusc Emerg Med	All authors	New	0.136	79	405	31.605	0.022	-0.036	0.077	0.027	-0.033	0.079	0.557	0.652
Traumatology	Traffic Inj Prev	All authors	New	-0.168	79	295	33.898	-0.021	-0.074	0.123	-0.013	-0.07	0.136	0.701	0.777
Orthodontics	Angle Orthod	All authors	New	-0.049	78	334	32.036	0.052	-0.045	0.128	0.06	-0.029	0.132	0.214	0.316
General Surgery	Ann Ital Chir	All authors	New	-0.59	78	479	24.008	0.042	-0.021	0.091	0.044	-0.018	0.09	0.166	0.261
Anti-Infective Agents	Antibiotics (Basel)	All authors	New	NA	78	309	39.806	0.141	0.02	0.19	0.142	0.017	0.19	0.005	0.017
Pediatrics	Arch Argent Pediatr	All authors	New	-0.458	78	435	59.54	0.124	0.062	0.197	0.126	0.055	0.202	0	0
Toxicology	Chem Res Toxicol	All authors	New	0.093	78	376	38.564	-0.006	-0.062	0.05	-0.002	-0.058	0.054	0.866	0.91
Diagnostic Imaging	Clin Imaging	All authors	New	-0.344	78	396	40.404	0.25	0.159	0.411	0.253	0.175	0.414	0	0
Geriatrics	Clin Interv Aging	All authors	New	-0.053	78	368	44.565	0.044	0	0.154	0.045	0	0.155	0.291	0.398
Anesthesiology	Curr Opin Anaesthesiol	All authors	New	NA	78	208	22.115	0.046	-0.082	0.193	0.056	-0.079	0.197	0.574	0.668
Biology	Expert Opin Biol Ther	All authors	New	0.18	78	307	31.922	0.093	-0.041	0.121	0.1	-0.033	0.122	0.072	0.136
Pathology	Hum Pathol	All authors	New	0.121	78	471	47.134	0	-0.025	0.072	0.003	-0.024	0.077	0.996	0.999
Anesthesiology	Indian J Anaesth	All authors	New	NA	78	265	44.528	0.015	-0.101	0.092	0.02	-0.099	0.095	0.782	0.846
Nutritional Sciences	Int J Behav Nutr Phys Act	All authors	New	0.223	78	465	60.215	0.004	-0.019	0.093	0.006	-0.018	0.099	0.92	0.951
Nursing	Int J Nurs Stud	All authors	New	0.545	78	339	71.386	0.029	-0.038	0.104	0.034	-0.037	0.109	0.512	0.61
Health Services	J Health Commun	All authors	New	NA	78	302	66.887	0.099	0.001	0.169	0.099	-0.001	0.167	0.056	0.112
Pediatrics	J Pediatr (Rio J)	All authors	New	NA	78	301	59.136	0.181	0.053	0.253	0.188	0.06	0.265	0.001	0.004
Unclassified	J Youth Adolesc	All authors	New	NA	78	263	68.821	-0.064	-0.134	0.037	-0.059	-0.136	0.039	0.256	0.362
Medicine	Lasers Med Sci	All authors	New	0.086	78	403	39.702	0.098	0.012	0.187	0.101	0.022	0.188	0.002	0.008
Pharmacology	Pharmacotherapy	All authors	New	-0.028	78	336	54.464	0.103	0.047	0.24	0.107	0.061	0.24	0.021	0.053
Biochemistry	Phytochemistry	All authors	New	-0.049	78	387	40.568	-0.006	-0.048	0.103	-0.002	-0.046	0.107	0.882	0.921
Nursing	Rev Esc Enferm USP	All authors	New	-0.389	78	304	82.237	0.169	0.065	0.267	0.174	0.067	0.283	0.002	0.008
Cell Biology	Stem Cells	All authors	New	0.221	78	519	43.16	0.071	0.027	0.125	0.075	0.033	0.129	0.009	0.027
Medicine	Ultrasound Med Biol	All authors	New	0.057	78	432	30.093	0.078	0.017	0.156	0.081	0.02	0.161	0.019	0.049
Medicine	Asian J Androl	All authors	New	0.118	77	248	13.71	0.131	-0.008	0.318	0.142	0.021	0.333	0.042	0.089
Medicine	BMC Med Inform Decis Mak	All authors	New	0.005	77	366	42.35	0.109	0.003	0.158	0.109	0.004	0.152	0.011	0.031
Behavioral Sciences	Behav Brain Sci	All authors	New	0.893	77	207	32.85	0.186	-0.008	0.313	0.193	0.016	0.318	0.024	0.059
Neurology	Br J Neurosurg	All authors	New	-0.398	77	326	19.632	0.094	-0.028	0.196	0.1	-0.015	0.197	0.038	0.083
Dentistry	Braz Dent	All authors	New	NA	77	437	48.513	0.102	0.013	0.157	0.107	0.025	0.165	0.001	0.004
Primary Health Care	Can Fam Physician	All authors	New	NA	77	283	49.47	0.053	-0.052	0.108	0.055	-0.048	0.109	0.308	0.416
Neoplasms	Cancer Lett	All authors	New	0.272	77	435	44.368	0.051	-0.004	0.118	0.055	0.001	0.119	0.13	0.215
Chemistry	Carbohydr Res	All authors	New	-0.312	77	326	34.049	0.086	0.019	0.17	0.09	0.022	0.186	0.062	0.121
Environmental Health	Conserv Biol	All authors	New	0.226	77	321	33.645	0.093	-0.015	0.126	0.092	-0.014	0.122	0.046	0.095
Ophthalmology	Eur J Ophthalmol	All authors	New	-0.298	77	373	31.903	0.039	-0.021	0.096	0.04	-0.017	0.107	0.338	0.448
Immunology	Expert Rev Clin Immunol	All authors	New	-0.093	77	279	41.219	0.034	-0.046	0.162	0.033	-0.044	0.155	0.538	0.636
Gastroenterology	Expert Rev Gastroenterol Hepatol	All authors	New	-0.004	77	283	35.336	0.17	0.069	0.244	0.174	0.07	0.249	0	0
Medicine	Health Commun	All authors	New	NA	77	247	66.802	0.021	-0.104	0.093	0.024	-0.105	0.101	0.744	0.813
Pharmacology	Hosp Pharm	All authors	New	NA	77	235	34.894	0.023	-0.077	0.157	0.031	-0.084	0.158	0.741	0.811
Medicine	IEEE Trans Biomed Eng	All authors	New	0.088	77	339	20.059	0.082	0.008	0.175	0.085	0.007	0.186	0.05	0.102
Unclassified	Int J Mycobacteriol	All authors	New	NA	77	316	41.772	0.1	0.01	0.183	0.104	0.012	0.19	0.042	0.089
Unclassified	Int J Sports Phys Ther	All authors	New	NA	77	295	33.559	0.067	-0.041	0.117	0.067	-0.045	0.126	0.204	0.305
Traumatology	Int Wound	All authors	New	NA	77	383	30.287	0.104	-0.006	0.127	0.107	-0.003	0.13	0.008	0.024
Psychiatry	J Abnorm Child Psychol	All authors	New	NA	77	316	62.658	0.072	-0.019	0.193	0.073	-0.013	0.19	0.124	0.207
Dentistry	J Dent Educ	All authors	New	-0.268	77	303	59.736	0.246	0.089	0.344	0.249	0.094	0.334	0	0
Medicine	J Gerontol A Biol Sci Med Sci	All authors	New	NA	77	472	47.246	0.063	0.006	0.115	0.068	0.011	0.116	0.044	0.092
Pharmacology	J Pharmacol Exp Ther	All authors	New	0.133	77	433	39.261	-0.013	-0.055	0.047	-0.009	-0.049	0.051	0.678	0.758
Medicine	Lancet Respir Med	All authors	New	NA	77	293	31.399	0.143	0.078	0.286	0.148	0.062	0.284	0.007	0.022
Unclassified	Mar Environ Res	All authors	New	0.168	77	380	49.474	-0.035	-0.062	0.045	-0.03	-0.057	0.052	0.356	0.464
Microbiology	Microb Ecol	All authors	New	0.058	77	394	41.117	0.06	-0.022	0.108	0.063	-0.024	0.108	0.097	0.171
Parasitology	Parasitology	All authors	New	0.133	77	342	43.86	0.074	-0.03	0.132	0.08	-0.023	0.14	0.095	0.168
Public Health	Public Health Rep	All authors	New	-0.059	77	392	60.969	0.078	-0.01	0.106	0.084	-0.006	0.114	0.028	0.066
Molecular Biology	RNA	All authors	New	0.126	77	347	39.193	-0.03	-0.05	0.044	-0.027	-0.052	0.055	0.486	0.587
Pulmonary Medicine	Respiration	All authors	New	0.016	77	415	36.386	0.058	-0.025	0.088	0.064	-0.02	0.091	0.099	0.173
Biotechnology	Appl Biochem Biotechnol	All authors	New	-0.231	76	332	45.181	0.103	0.016	0.196	0.106	0.024	0.202	0.025	0.06
Psychiatry	Autism Res	All authors	New	0.037	76	426	56.103	0.004	-0.035	0.046	0.006	-0.037	0.051	0.904	0.938
Allergy and Immunology	Autoimmun Rev	All authors	New	0.426	76	405	40.494	0.054	-0.015	0.123	0.057	-0.011	0.121	0.137	0.224
Medicine	BMC Med Res Methodol	All authors	New	0.181	76	345	50.435	0.128	0.022	0.199	0.133	0.033	0.2	0.001	0.004
Molecular Biology	Chem Biol Interact	All authors	New	NA	76	396	54.293	0.029	-0.044	0.075	0.035	-0.034	0.083	0.409	0.515
Medicine	Cleve Clin J Med	All authors	New	NA	76	207	34.783	0.1	-0.053	0.245	0.108	-0.054	0.249	0.199	0.299
Transplantation	Clin Transplant	All authors	New	-0.062	76	491	28.921	0.072	0.023	0.139	0.074	0.026	0.137	0.011	0.031
Neurology	Curr Opin Neurobiol	All authors	New	0.38	76	185	34.054	0.146	-0.012	0.298	0.156	-0.006	0.318	0.122	0.204
Biology	DNA Repair (Amst)	All authors	New	NA	76	270	43.333	0.073	0.016	0.141	0.079	0.022	0.152	0.214	0.316
Cell Biology	Diagn Cytopathol	All authors	New	-0.559	76	328	49.695	0.043	-0.045	0.08	0.049	-0.036	0.084	0.342	0.452
Geriatrics	Gerontologist	All authors	New	NA	76	382	69.895	0.087	0.035	0.149	0.091	0.039	0.16	0.019	0.049
Pediatrics	Hosp Pediatr	All authors	New	NA	76	320	53.125	0.115	0.033	0.188	0.121	0.029	0.193	0.022	0.055
Allergy and Immunology	Immunotherapy	All authors	New	-0.184	76	272	40.809	0.039	-0.016	0.219	0.045	-0.001	0.237	0.486	0.587
Dermatology	Indian Dermatol Online	All authors	New	NA	76	250	41.6	0.008	-0.096	0.108	0.007	-0.098	0.115	0.908	0.941
Dentistry	Int J Oral Maxillofac Implants	All authors	New	0.082	76	341	25.513	0.061	-0.013	0.11	0.065	-0.013	0.115	0.164	0.258
Psychology	J Abnorm Psychol	All authors	New	NA	76	342	49.123	0.046	-0.037	0.145	0.049	-0.031	0.152	0.274	0.38
Psychopharmacology	J Clin Psychopharmacol	All authors	New	0.081	76	347	40.058	0.049	-0.003	0.154	0.054	0.005	0.153	0.24	0.346
Environmental Health	J Environ Radioact	All authors	New	-0.093	76	377	31.565	0.067	-0.005	0.117	0.073	-0.003	0.122	0.078	0.146
Health Services	J Health Care Poor Underserved	All authors	New	NA	76	323	66.563	0.138	0.048	0.23	0.142	0.052	0.243	0.002	0.008
Communicable Diseases	J Infect Dev Ctries	All authors	New	-0.392	76	432	47.454	0.119	0.034	0.207	0.122	0.033	0.207	0	0
Medicine	J Med Microbiol	All authors	New	0.051	76	422	51.659	0.107	0.027	0.168	0.109	0.025	0.167	0	0
Pediatrics	J Pediatr Nurs	All authors	New	-0.18	76	274	83.942	0.083	-0.014	0.11	0.09	-0.014	0.119	0.134	0.22
Radiology	Radiographics	All authors	New	0.085	76	366	34.699	0.198	0.085	0.278	0.204	0.088	0.28	0	0
Pediatrics	Rev Chil Pediatr	All authors	New	NA	76	341	54.545	0.09	0.02	0.141	0.091	0.022	0.142	0.033	0.075
Radiology	Acta Radiol	All authors	New	-0.014	75	433	25.635	0.079	0.018	0.132	0.081	0.024	0.14	0.013	0.036
Medicine	Aerosp Med Hum Perform	All authors	New	NA	75	299	28.094	0.002	-0.057	0.087	0.004	-0.054	0.083	0.976	0.986
General Surgery	Am J Surg Pathol	All authors	New	0.508	75	436	43.119	0.061	-0.004	0.111	0.064	0.006	0.123	0.067	0.129
Psychology	Appl Ergon	All authors	New	-0.246	75	273	34.066	0.078	-0.014	0.21	0.08	-0.015	0.203	0.169	0.265
Cardiology	BMC Cardiovasc Disord	All authors	New	-0.084	75	498	33.936	0.085	0.033	0.137	0.086	0.037	0.138	0.004	0.014
Pharmacology	Basic Clin Pharmacol Toxicol	All authors	New	0.049	75	371	44.744	0.056	-0.008	0.155	0.061	-0.005	0.161	0.15	0.241
Psychophysiology	Biol Psychol	All authors	New	0.088	75	321	46.729	0.028	-0.034	0.119	0.033	-0.025	0.126	0.497	0.599
Brain	Brain Inj	All authors	New	-0.208	75	342	53.801	0.146	0.031	0.261	0.151	0.05	0.269	0	0
Toxicology	Clin Toxicol (Phila)	All authors	New	NA	75	359	30.919	-0.006	-0.054	0.064	0	-0.051	0.076	0.891	0.928
Ophthalmology	Int Ophthalmol	All authors	New	-0.319	75	348	34.77	0.014	-0.054	0.046	0.016	-0.055	0.045	0.752	0.819
Communicable Diseases	J Infect	All authors	New	0.193	75	444	42.793	0.063	0.007	0.118	0.065	0.004	0.126	0.046	0.095
Neurology	J Neuroinflammation	All authors	New	0.244	75	469	46.055	0.069	0.005	0.107	0.072	0.009	0.12	0.025	0.06
Nursing	J Nurs Adm	All authors	New	0.05	75	279	87.455	0.172	-0.016	0.282	0.183	-0.003	0.285	0.003	0.011
Gynecology	J Obstet Gynaecol Can	All authors	New	NA	75	330	68.182	0.035	-0.006	0.147	0.041	-0.001	0.152	0.452	0.557
Biochemistry	Mol Cell Biochem	All authors	New	-0.076	75	394	47.716	0.029	-0.035	0.071	0.031	-0.032	0.071	0.441	0.546
Clinical Laboratory Techniques	Nat Methods	All authors	New	1.007	75	390	22.308	0.016	-0.027	0.075	0.02	-0.024	0.082	0.689	0.767
Molecular Biology	Nat Struct Mol Biol	All authors	New	0.613	75	348	29.598	0.024	-0.027	0.06	0.028	-0.024	0.066	0.557	0.652
Nursing	Nurs Child Young People	All authors	New	NA	75	237	84.388	0.14	-0.015	0.28	0.147	0	0.303	0.036	0.08
Pharmacology	Pharm Res	All authors	New	0.072	75	409	37.408	-0.009	-0.063	0.047	-0.007	-0.053	0.048	0.785	0.848
Orthopedics	Acta Orthop	All authors	New	0.158	74	375	26.133	0.154	0.075	0.22	0.158	0.082	0.224	0.001	0.004
Physical and Rehabilitation Medicine	Am J Occup Ther	All authors	New	NA	74	287	81.185	0.009	-0.067	0.121	0.014	-0.066	0.123	0.852	0.9
Pathology	Am J Pathol	All authors	New	0.3	74	507	47.535	0.031	-0.006	0.102	0.034	-0.006	0.101	0.256	0.362
Veterinary Medicine	Anim Cogn	All authors	New	0.26	74	242	50.826	0.046	-0.069	0.128	0.052	-0.06	0.14	0.463	0.566
Otolaryngology	Ann Otol Rhinol Laryngol	All authors	New	-0.131	74	308	33.117	0.034	-0.056	0.099	0.036	-0.057	0.105	0.516	0.614
Microbiology	Braz J Microbiol	All authors	New	-0.515	74	363	49.311	0.096	0.021	0.193	0.1	0.022	0.196	0.013	0.036
Molecular Biology	EMBO Rep	All authors	New	0.377	74	329	39.514	0.105	0.001	0.114	0.11	0.001	0.122	0.024	0.059
Transplantation	Exp Clin Transplant	All authors	New	-0.547	74	399	28.321	0.092	0.004	0.132	0.095	0.011	0.14	0.004	0.014
Chemistry	Faraday Discuss	All authors	New	-0.022	74	369	22.493	0.06	-0.008	0.107	0.065	-0.009	0.115	0.129	0.214
Audiology	Hear Res	All authors	New	0.233	74	276	39.13	0.092	-0.005	0.183	0.096	0.001	0.196	0.092	0.164
Medicine	Iran J Med Sci	All authors	New	NA	74	278	40.647	0.232	0.074	0.291	0.238	0.07	0.299	0.001	0.004
AIDS	J Int AIDS Soc	All authors	New	0.35	74	436	46.101	0.108	0.004	0.158	0.112	0.004	0.163	0	0
Biochemistry	J Lipid Res	All authors	New	0.147	74	414	41.787	0.014	-0.011	0.098	0.018	-0.009	0.097	0.644	0.728
Neurology	J Nerv Ment Dis	All authors	New	-0.161	74	327	50.459	0.082	0.003	0.153	0.086	0.008	0.156	0.061	0.119
Pediatrics	J Pediatr Psychol	All authors	New	NA	74	328	72.866	0.075	-0.008	0.16	0.078	0.001	0.155	0.087	0.158
Medicine	JAAPA	All authors	New	-0.9	74	197	55.33	0.089	-0.02	0.281	0.098	-0.008	0.29	0.275	0.381
Public Health	Lancet Glob Health	All authors	New	0.869	74	264	41.288	0.095	-0.026	0.162	0.1	-0.014	0.165	0.101	0.176
Medicine	Med Care	All authors	New	0.184	74	354	51.412	0.12	0.034	0.25	0.126	0.036	0.252	0.003	0.011
Gynecology	Menopause	All authors	New	NA	74	362	53.867	0.07	-0.004	0.137	0.074	0.007	0.142	0.072	0.136
Pediatrics	Pediatr Allergy Immunol	All authors	New	0.414	74	431	48.956	0.05	0	0.089	0.051	-0.002	0.092	0.131	0.216
Botany	Plants (Basel)	All authors	New	NA	74	277	47.292	0.141	0.032	0.232	0.143	0.034	0.225	0.012	0.034
Medicine	Prev Vet Med	All authors	New	0.034	74	366	46.721	0.045	-0.012	0.122	0.048	-0.004	0.12	0.241	0.347
Transplantation	Saudi J Kidney Dis Transpl	All authors	New	NA	74	290	35.517	0.299	0.16	0.456	0.306	0.168	0.447	0	0
Medicine	Saudi Med	All authors	New	-0.555	74	302	33.775	0.206	0.061	0.297	0.213	0.058	0.305	0	0
Substance-Related Disorders	Tob Control	All authors	New	0.391	74	310	54.194	0.022	-0.062	0.083	0.025	-0.06	0.092	0.665	0.746
Veterinary Medicine	Trop Anim Health Prod	All authors	New	-0.135	74	388	31.959	0.036	-0.02	0.114	0.04	-0.019	0.11	0.337	0.447
Urology	Urol Oncol	All authors	New	NA	74	420	25	0.048	0.021	0.13	0.051	0.028	0.132	0.158	0.251
Veterinary Medicine	Acta Vet Scand	All authors	New	0.016	73	384	47.656	0.043	-0.028	0.097	0.048	-0.018	0.106	0.26	0.365
Health Services	Am J Manag Care	All authors	New	-0.118	73	315	49.524	0.09	-0.01	0.183	0.097	0.003	0.178	0.063	0.123
Medicine	Am J Phys Med Rehabil	All authors	New	0.01	73	319	42.633	0.121	0.012	0.145	0.128	0.017	0.162	0.01	0.029
Therapeutics	Am J Ther	All authors	New	-0.268	73	273	26.374	0.117	-0.016	0.201	0.12	0.001	0.196	0.025	0.06
Biotechnology	Biotechnol Prog	All authors	New	-0.101	73	335	38.209	0.075	0.025	0.182	0.08	0.023	0.19	0.078	0.146
Neoplasms	Clin Lymphoma Myeloma Leuk	All authors	New	-0.14	73	506	39.13	0.043	-0.007	0.065	0.047	-0.004	0.071	0.103	0.179
Cardiology	Curr Cardiol Rep	All authors	New	-0.104	73	214	27.103	0.094	-0.001	0.243	0.099	0.006	0.239	0.227	0.332
Cell Biology	Curr Opin Cell Biol	All authors	New	0.397	73	170	32.353	0.113	-0.042	0.345	0.116	-0.044	0.346	0.235	0.341
Gastroenterology	Dis Colon Rectum	All authors	New	0.122	73	372	28.226	0.152	0.05	0.232	0.156	0.065	0.242	0	0
Medicine	Emerg Med Australas	All authors	New	-0.217	73	257	33.074	0.053	-0.055	0.131	0.059	-0.058	0.141	0.359	0.467
Pharmacology	Eur J Clin Pharmacol	All authors	New	-0.009	73	408	43.627	0.094	0.022	0.171	0.098	0.024	0.185	0.005	0.017
Microbiology	Food Microbiol	All authors	New	0.114	73	360	52.778	0.059	-0.016	0.128	0.061	-0.007	0.124	0.147	0.237
Cardiology	G Ital Cardiol (Rome)	All authors	New	NA	73	409	28.117	0.013	-0.035	0.059	0.018	-0.028	0.063	0.723	0.797
Allergy and Immunology	Int Immunopharmacol	All authors	New	-0.096	73	381	49.344	0.084	0.012	0.163	0.086	0.01	0.162	0.018	0.047
Communicable Diseases	Int J Infect Dis	All authors	New	-0.1	73	375	40	0.188	0.078	0.205	0.195	0.087	0.209	0	0
Neoplasms	Int J Oncol	All authors	New	-0.025	73	475	44.421	0.075	0.03	0.155	0.08	0.037	0.163	0.007	0.022
Anesthesiology	J Anaesthesiol Clin Pharmacol	All authors	New	NA	73	261	39.847	0.208	0.032	0.262	0.212	0.031	0.256	0	0
Psychiatry	J Behav Ther Exp Psychiatry	All authors	New	NA	73	293	52.56	0.185	0.04	0.23	0.185	0.035	0.229	0	0
Gastroenterology	J Clin Gastroenterol	All authors	New	0.05	73	376	35.372	0.045	0.001	0.137	0.048	0	0.14	0.268	0.374
Pharmacology	J Clin Pharmacol	All authors	New	-0.034	73	354	34.463	-0.029	-0.066	0.056	-0.023	-0.061	0.065	0.479	0.581
Public Health	J Community Health	All authors	New	NA	73	324	65.741	0.093	-0.031	0.108	0.1	-0.026	0.124	0.042	0.089
General Surgery	J Refract Surg	All authors	New	0.334	73	302	27.152	0.076	-0.046	0.192	0.081	-0.037	0.191	0.118	0.199
Medicine	J Relig Health	All authors	New	NA	73	244	49.59	0.121	0.016	0.285	0.124	0.013	0.278	0.047	0.097
Biochemistry	Macromol Biosci	All authors	New	0.073	73	396	40.404	0.091	-0.026	0.109	0.095	-0.021	0.113	0.008	0.024
Parasitology	Mem Inst Oswaldo Cruz	All authors	New	-0.096	73	465	55.914	0.058	0.025	0.15	0.063	0.027	0.154	0.038	0.083
Pharmacology	Toxicol Appl Pharmacol	All authors	New	0.143	73	380	46.053	0.041	-0.022	0.097	0.043	-0.023	0.096	0.279	0.385
Neurology	eNeuro	All authors	New	NA	73	344	37.209	0.1	0.008	0.123	0.103	0.015	0.123	0.016	0.043
Biotechnology	Artif Cells Nanomed Biotechnol	All authors	New	NA	72	280	36.071	0.207	0.053	0.286	0.21	0.049	0.304	0	0
Dermatology	Australas J Dermatol	All authors	New	-0.184	72	281	50.534	0.01	-0.051	0.078	0.017	-0.043	0.09	0.873	0.915
Medicine	BMC Pulm Med	All authors	New	0.062	72	471	42.251	0.011	-0.036	0.128	0.012	-0.031	0.13	0.725	0.799
Otolaryngology	Braz J Otorhinolaryngol	All authors	New	-0.336	72	347	46.686	0.11	0.024	0.19	0.115	0.031	0.196	0.003	0.011
Microbiology	Cell Host Microbe	All authors	New	0.647	72	337	38.872	0.061	0.005	0.099	0.066	0.008	0.106	0.208	0.31
Cell Biology	Cell Stem Cell	All authors	New	0.8	72	301	37.209	-0.029	-0.043	0.043	-0.028	-0.043	0.043	0.592	0.683
Unclassified	Ecosal Plus	All authors	New	NA	72	171	33.918	0.141	-0.044	0.305	0.15	-0.054	0.324	0.167	0.262
Medicine	J Biomed Inform	All authors	New	0.084	72	270	28.148	0.165	0.013	0.302	0.172	0.018	0.298	0.008	0.024
Medicine	J Feline Med Surg	All authors	New	-0.222	72	289	65.052	0.108	0	0.174	0.113	0.004	0.173	0.031	0.072
Public Health	J Public Health Manag Pract	All authors	New	NA	72	283	57.951	0.127	0.047	0.22	0.133	0.054	0.221	0.003	0.011
General Surgery	J Robot Surg	All authors	New	NA	72	325	19.385	0.107	-0.01	0.21	0.112	-0.009	0.212	0.014	0.039
Microbiology	Microb Cell Fact	All authors	New	0.121	72	359	42.061	0.04	-0.035	0.098	0.044	-0.029	0.105	0.276	0.382
Chemistry	Nat Chem	All authors	New	0.874	72	328	21.951	-0.012	-0.058	0.078	-0.007	-0.051	0.081	0.813	0.87
Veterinary Medicine	Res Vet Sci	All authors	New	0.103	72	416	51.683	0.051	-0.029	0.105	0.054	-0.024	0.114	0.126	0.209
Medicine	Rev Soc Bras Med Trop	All authors	New	-0.327	72	397	49.874	0.201	0.082	0.253	0.205	0.088	0.248	0	0
Cell Biology	Rom J Morphol Embryol	All authors	New	-0.641	72	434	61.06	0.113	0.025	0.179	0.115	0.031	0.183	0	0
Medicine	Ticks Tick Borne Dis	All authors	New	NA	72	426	42.488	0.001	-0.056	0.046	0.005	-0.051	0.05	0.983	0.991
Veterinary Medicine	Vet Rec	All authors	New	0.167	72	253	42.688	0.033	-0.078	0.087	0.038	-0.069	0.092	0.566	0.661
Pediatrics	Acad Pediatr	All authors	New	0.204	71	355	62.817	0.043	-0.038	0.117	0.047	-0.034	0.125	0.249	0.355
Psychology	Acta Psychol (Amst)	All authors	New	NA	71	228	41.667	-0.015	-0.106	0.115	-0.011	-0.1	0.121	0.829	0.883
Zoology	Am J Primatol	All authors	New	0.043	71	304	53.289	-0.011	-0.08	0.05	-0.01	-0.076	0.047	0.837	0.889
Dentistry	BMC Oral Health	All authors	New	-0.105	71	324	42.901	0.106	0.029	0.211	0.11	0.026	0.218	0.02	0.051
Behavioral Sciences	Behav Res Methods	All authors	New	NA	71	241	34.855	0.099	-0.001	0.241	0.102	0.015	0.253	0.114	0.194
Urology	Can Urol Assoc	All authors	New	NA	71	365	10.685	-0.019	-0.051	0.089	-0.013	-0.053	0.097	0.627	0.714
Unclassified	Cephalalgia	All authors	New	0.508	71	348	43.391	0.007	-0.051	0.081	0.012	-0.041	0.084	0.855	0.902
Cardiology	Circ Arrhythm Electrophysiol	All authors	New	NA	71	407	20.147	0.1	0.024	0.107	0.104	0.028	0.111	0.006	0.019
Medicine	Clin Sci	All authors	New	0.394	71	421	47.981	0.083	0.021	0.124	0.086	0.021	0.131	0.012	0.034
Pediatrics	Curr Opin Pediatr	All authors	New	0.16	71	188	51.064	-0.141	-0.26	-0.007	-0.131	-0.249	-0.005	0.096	0.17
Psychology	Emotion	All authors	New	NA	71	244	52.459	0.236	0.107	0.383	0.243	0.104	0.39	0	0
Hematology	Eur J Haematol	All authors	New	-0.01	71	518	45.174	0.089	0.011	0.111	0.091	0.018	0.119	0	0
Neurology	Expert Rev Neurother	All authors	New	-0.013	71	245	35.918	0.119	0.038	0.214	0.125	0.044	0.236	0.046	0.095
Health Services	Health Econ	All authors	New	-0.005	71	246	34.146	0.142	-0.004	0.201	0.147	0.002	0.199	0.017	0.045
Psychiatry	Int J Geriatr Psychiatry	All authors	New	NA	71	400	45.5	0.036	-0.022	0.086	0.04	-0.02	0.088	0.309	0.417
Ophthalmology	Int J Ophthalmol	All authors	New	NA	71	321	31.776	0.1	-0.02	0.163	0.107	-0.01	0.177	0.025	0.06
Chemistry Techniques, Analytical	J AOAC Int	All authors	New	-0.368	71	334	41.018	0.011	-0.045	0.042	0.017	-0.038	0.05	0.8	0.86
Medicine	J Bone Miner Res	All authors	New	0.445	71	472	46.186	0.146	0.082	0.224	0.15	0.087	0.225	0	0
Genetics	J Genet Couns	All authors	New	-0.174	71	322	76.087	0.049	-0.029	0.101	0.053	-0.025	0.098	0.26	0.365
Anthropology	J Hum Evol	All authors	New	0.189	71	293	35.154	-0.012	-0.11	0.036	-0.006	-0.107	0.043	0.806	0.864
Neurology	J Neuroimmunol	All authors	New	-0.021	71	410	45.122	0.04	-0.024	0.104	0.045	-0.022	0.107	0.234	0.34
Nursing	J Nurs Educ	All authors	New	0.019	71	227	87.665	0.104	-0.045	0.23	0.121	-0.031	0.251	0.1	0.175
Obstetrics	J Obstet Gynaecol Res	All authors	New	-0.311	71	344	38.953	0.202	0.092	0.285	0.205	0.094	0.284	0	0
Neoplasms	J Oncol Pharm Pract	All authors	New	NA	71	291	50.172	0.187	0.045	0.24	0.192	0.046	0.257	0	0
Pediatrics	Pediatr Phys Ther	All authors	New	-0.141	71	210	78.095	-0.001	-0.108	0.136	0.006	-0.102	0.136	0.994	0.998
Pediatrics	Pediatr Transplant	All authors	New	-0.074	71	383	41.514	0.015	-0.023	0.085	0.021	-0.022	0.091	0.682	0.761
Biochemistry	Peptides	All authors	New	-0.089	71	361	46.814	-0.002	-0.056	0.053	0	-0.056	0.054	0.948	0.967
Biology	Photochem Photobiol	All authors	New	-0.053	71	284	40.493	0.115	-0.014	0.176	0.118	-0.012	0.187	0.024	0.059
Biology	Photochem Photobiol Sci	All authors	New	-0.007	71	308	25.325	0.135	0.041	0.214	0.14	0.046	0.214	0.003	0.011
Hematology	Semin Thromb Hemost	All authors	New	0.129	71	253	36.759	0.012	-0.065	0.102	0.016	-0.06	0.105	0.847	0.896
Cell Biology	Stem Cell Res Ther	All authors	New	0.104	71	432	46.296	0.06	-0.011	0.097	0.063	-0.006	0.096	0.06	0.118
Biology	Trends Ecol Evol (Amst)	All authors	New	NA	71	267	31.086	0.066	-0.001	0.123	0.067	0.004	0.123	0.257	0.363
Hematology	Turk J Haematol	All authors	New	NA	71	289	41.869	0.081	-0.011	0.182	0.086	-0.006	0.195	0.099	0.173
Urology	Urol Int	All authors	New	NA	71	459	21.351	0	-0.029	0.051	0.004	-0.024	0.05	0.985	0.993
Medicine	Z Evid Fortbild Qual Gesundhwes	All authors	New	NA	71	271	49.077	0.116	0	0.184	0.122	0.002	0.195	0.03	0.07
Chemistry Techniques, Analytical	Acta Crystallogr C Struct Chem	All authors	New	-0.65	70	261	27.969	0.043	-0.051	0.146	0.046	-0.044	0.137	0.465	0.567
Anatomy	Anat Rec (Hoboken)	All authors	New	NA	70	288	43.056	0.085	-0.009	0.221	0.09	-0.006	0.225	0.107	0.185
Transplantation	Artif Organs	All authors	New	-0.028	70	381	29.134	0.009	-0.031	0.048	0.013	-0.028	0.056	0.795	0.856
Physiology	Chronobiol Int	All authors	New	0.153	70	335	48.955	0.091	0.006	0.166	0.095	0.014	0.181	0.023	0.057
Medicine	Clin J Pain	All authors	New	0.129	70	348	40.805	0.084	-0.012	0.122	0.088	-0.003	0.134	0.034	0.077
Psychology	Cogn Emot	All authors	New	NA	70	229	53.712	0.116	-0.01	0.243	0.124	-0.006	0.251	0.075	0.141
Pharmacology	Drug Metab Dispos	All authors	New	0.065	70	359	37.883	0.027	-0.029	0.073	0.029	-0.029	0.077	0.512	0.61
Medicine	Fam Med	All authors	New	-0.313	70	296	58.108	0.186	0.055	0.259	0.189	0.059	0.265	0	0
Medicine	Genet Med	All authors	New	0.582	70	537	58.287	0.084	-0.008	0.058	0.086	-0.005	0.058	0	0
Medicine	IEEE Trans Med Imaging	All authors	New	0.27	70	324	17.284	0.087	-0.031	0.137	0.092	-0.021	0.158	0.038	0.083
Health Services Research	J Eval Clin Pract	All authors	New	-0.231	70	265	47.547	0.068	-0.001	0.24	0.072	0.002	0.248	0.216	0.317
Cardiology	J Invasive Cardiol	All authors	New	-0.32	70	333	18.919	0.074	0.016	0.127	0.079	0.023	0.135	0.089	0.161
Medicine	J Med Ethics	All authors	New	-0.058	70	228	45.614	0.102	-0.008	0.171	0.107	-0.009	0.182	0.121	0.203
Anatomy	J Morphol	All authors	New	-0.086	70	272	36.397	0.039	-0.058	0.109	0.048	-0.054	0.121	0.468	0.57
Unclassified	J Neural Transm (Vienna)	All authors	New	NA	70	400	33.75	0.044	0.008	0.126	0.045	0.004	0.131	0.19	0.289
Cardiology	JACC Heart Fail	All authors	New	NA	70	336	24.107	0.06	-0.009	0.134	0.065	-0.009	0.137	0.16	0.254
Unclassified	JMIR Mhealth Uhealth	All authors	New	NA	70	344	60.756	0.315	0.161	0.355	0.315	0.159	0.36	0	0
Genetics, Medical	Mol Ther	All authors	New	0.406	70	477	38.155	-0.041	-0.055	0.004	-0.039	-0.05	0.01	0.144	0.233
Ophthalmology	Ophthalmic Surg Lasers Imaging Retina	All authors	New	NA	70	288	26.736	0.076	-0.01	0.162	0.081	-0.01	0.167	0.124	0.207
Neoplasms	Oral Oncol	All authors	New	0.127	70	362	40.055	0.063	0.011	0.153	0.069	0.014	0.155	0.103	0.179
Medicine	Prehosp Disaster Med	All authors	New	NA	70	321	34.268	0.089	0.02	0.173	0.091	0.028	0.173	0.04	0.086
Biochemistry	Proteins	All authors	New	-0.095	70	263	25.475	-0.009	-0.061	0.123	-0.006	-0.066	0.126	0.836	0.889
Physiology	Respir Physiol Neurobiol	All authors	New	NA	70	315	33.016	0.076	-0.012	0.168	0.08	-0.002	0.163	0.092	0.164
Medicine	Shock	All authors	New	0.179	70	447	30.425	0.037	0.003	0.102	0.041	-0.003	0.105	0.193	0.293
General Surgery	Surg Infect (Larchmt)	All authors	New	NA	70	365	32.055	0.092	0.005	0.195	0.098	0.012	0.185	0.015	0.041
Veterinary Medicine	Vet J	All authors	New	NA	70	298	46.309	0.028	-0.042	0.106	0.029	-0.033	0.105	0.557	0.652
Psychology	Behav Res Ther	All authors	New	NA	69	336	61.905	0.063	-0.02	0.132	0.069	-0.012	0.131	0.119	0.2
Orthopedics	Case Rep Orthop	All authors	New	NA	69	313	9.265	0.111	0.007	0.242	0.12	0.023	0.265	0.009	0.027
Neoplasms	Clin Genitourin Cancer	All authors	New	-0.09	69	473	28.33	0.004	-0.03	0.053	0.007	-0.028	0.058	0.873	0.915
Virology	Curr Opin Virol	All authors	New	0.321	69	179	35.196	0.008	-0.148	0.158	0.016	-0.141	0.184	0.964	0.976
Toxicology	Ecotoxicology	All authors	New	-0.02	69	315	46.032	0.029	-0.016	0.136	0.033	-0.007	0.139	0.53	0.629
Nutritional Sciences	Endocrinol Nutr	All authors	New	NA	69	311	51.125	0.035	-0.031	0.144	0.039	-0.028	0.145	0.438	0.543
Toxicology	Expert Opin Drug Metab Toxicol	All authors	New	0.027	69	260	41.923	-0.033	-0.088	0.076	-0.028	-0.091	0.076	0.549	0.646
Cardiology	Indian Heart	All authors	New	NA	69	258	11.24	0.206	0.054	0.389	0.214	0.068	0.406	0.001	0.004
Biochemistry	Int J Biochem Cell Biol	All authors	New	0.099	69	356	54.494	0.06	-0.01	0.125	0.062	-0.008	0.119	0.117	0.198
Molecular Biology	J Biomol Struct Dyn	All authors	New	-0.15	69	272	38.235	0.027	-0.048	0.101	0.032	-0.037	0.111	0.635	0.721
Pulmonary Medicine	J Bras Pneumol	All authors	New	-0.399	69	323	37.152	0.126	0.018	0.153	0.129	0.027	0.163	0.004	0.014
Cardiology	J Electrocardiol	All authors	New	-0.256	69	346	20.809	0.138	0.056	0.236	0.145	0.061	0.238	0.002	0.008
Neurology	Neurourol Urodyn	All authors	New	0.071	69	418	33.254	0.137	0.043	0.2	0.137	0.044	0.193	0	0
Medicine	Palliat Med	All authors	New	0.262	69	327	63.303	0.094	-0.01	0.216	0.099	-0.003	0.214	0.03	0.07
Medicine	Pathog Dis	All authors	New	0.09	69	274	48.54	0.041	-0.058	0.13	0.046	-0.047	0.138	0.446	0.551
Pathology	Pathology	All authors	New	0.148	69	307	37.785	0.038	-0.015	0.11	0.042	-0.018	0.11	0.384	0.492
Physiology	Pflugers Arch	All authors	New	0.167	69	349	38.395	0.015	-0.048	0.103	0.022	-0.039	0.105	0.701	0.777
Botany	Planta	All authors	New	-0.083	69	320	48.438	0.064	-0.015	0.146	0.066	-0.015	0.149	0.13	0.215
Medicine	South Med J	All authors	New	NA	69	282	47.163	0.079	-0.011	0.197	0.085	0.009	0.209	0.121	0.203
Cell Biology	Stem Cells Dev	All authors	New	0.027	69	501	48.303	0.001	-0.034	0.051	0.005	-0.032	0.055	0.951	0.968
Brain	Brain Stimul	All authors	New	0.212	68	338	34.32	-0.061	-0.098	0.018	-0.055	-0.088	0.02	0.122	0.204
Pharmacology	Clin Pharmacol Drug Dev	All authors	New	NA	68	346	35.838	0.019	-0.069	0.049	0.023	-0.066	0.05	0.649	0.731
Endocrinology	Diabetes Technol Ther	All authors	New	-0.151	68	343	44.606	0.101	-0.01	0.127	0.105	-0.007	0.132	0.01	0.029
Medicine	Health Phys	All authors	New	-0.228	68	277	28.159	0.184	0.043	0.292	0.185	0.049	0.29	0	0
Physiology	Hum Mov Sci	All authors	New	-0.19	68	242	33.471	0.161	0.045	0.245	0.16	0.037	0.248	0.005	0.017
Immunology	Immunol Lett	All authors	New	-0.112	68	377	50.133	-0.068	-0.098	-0.026	-0.065	-0.096	-0.021	0.048	0.099
General Surgery	Int J Comput Assist Radiol Surg	All authors	New	0.075	68	366	16.94	0.061	-0.027	0.14	0.066	-0.01	0.146	0.085	0.155
Nursing	Issues Ment Health Nurs	All authors	New	-0.011	68	223	70.852	0.1	-0.046	0.209	0.104	-0.053	0.219	0.144	0.233
Medicine	J Am Med Inform Assoc	All authors	New	NA	68	334	40.419	0.105	0.025	0.221	0.11	0.028	0.22	0.012	0.034
Medicine	J Am Osteopath Assoc	All authors	New	NA	68	220	42.727	0.219	0.069	0.352	0.226	0.074	0.351	0	0
Psychiatry	J Child Psychol Psychiatry	All authors	New	0.374	68	384	56.51	0.003	-0.039	0.054	0.008	-0.031	0.059	0.936	0.959
Nutritional Sciences	J Nutr Biochem	All authors	New	0.291	68	453	56.291	0.059	0.001	0.129	0.063	0.006	0.13	0.039	0.085
Medicine	J Pain	All authors	New	0.345	68	327	48.318	0.044	-0.042	0.103	0.048	-0.034	0.109	0.268	0.374
Cell Biology	Mol Cell Biol	All authors	New	0.096	68	398	41.457	0.046	-0.004	0.115	0.05	-0.003	0.122	0.19	0.289
Nutritional Sciences	Adv Nutr	All authors	New	0.282	67	242	61.157	0.131	0.01	0.221	0.136	0.015	0.229	0.023	0.057
Medicine	Aust Health Rev	All authors	New	-0.391	67	257	60.7	0.153	-0.02	0.204	0.158	-0.007	0.198	0.006	0.019
Neoplasms	Cancer Epidemiol	All authors	New	-0.083	67	400	45.5	0.011	-0.036	0.077	0.015	-0.03	0.082	0.721	0.795
Immunology	Curr Opin Immunol	All authors	New	0.345	67	167	28.743	0.025	-0.158	0.161	0.034	-0.161	0.165	0.792	0.854
Drug Therapy	Expert Opin Investig Drugs	All authors	New	0.279	67	250	32	0.065	-0.045	0.146	0.07	-0.034	0.146	0.259	0.364
Public Health	Glob Health Action	All authors	New	-0.021	67	296	48.311	0.18	0.039	0.225	0.187	0.044	0.242	0	0
Medicine	J Clin Invest	All authors	New	0.795	67	334	36.228	0.039	0.019	0.138	0.044	0.02	0.144	0.404	0.511
Psychology	J Fam Psychol	All authors	New	NA	67	256	64.844	0.032	-0.049	0.102	0.04	-0.041	0.102	0.576	0.67
Nursing	Krankenpfl Soins Infirm	All authors	New	NA	67	179	79.33	0.239	0.018	0.442	0.257	0.033	0.493	0.004	0.014
Biomedical Engineering	Nat Mater	All authors	New	1.131	67	332	18.373	0.053	-0.027	0.091	0.06	-0.021	0.103	0.211	0.313
Psychology	Pers Soc Psychol Bull	All authors	New	NA	67	194	43.299	-0.012	-0.155	0.074	-0.005	-0.152	0.081	0.873	0.915
Hematology	Transfus Apher Sci	All authors	New	-0.432	67	331	42.296	0.148	0.107	0.302	0.148	0.114	0.294	0	0
Internal Medicine	Vnitr Lek	All authors	New	NA	67	288	42.361	-0.072	-0.081	0.024	-0.067	-0.07	0.024	0.17	0.266
Medicine	Aging Ment Health	All authors	New	-0.035	66	272	60.294	0.019	-0.067	0.087	0.026	-0.062	0.094	0.701	0.777
Physiology	Am J Physiol Endocrinol Metab	All authors	New	NA	66	383	44.648	0.047	-0.019	0.114	0.051	-0.015	0.114	0.181	0.279
Psychiatry	Am J Psychiatry	All authors	New	NA	66	271	36.9	0.058	-0.05	0.08	0.063	-0.044	0.076	0.295	0.403
Veterinary Medicine	Am J Vet Res	All authors	New	-0.024	66	298	51.007	0.065	-0.01	0.174	0.07	0	0.178	0.124	0.207
Medicine	Ann Med Surg (Lond)	All authors	New	NA	66	288	18.75	0.005	-0.083	0.119	0.009	-0.08	0.129	0.932	0.955
Ophthalmology	BMC Ophthalmol	All authors	New	-0.208	66	326	35.583	0.009	-0.065	0.053	0.013	-0.056	0.056	0.835	0.888
Medicine	Biomed Pap Med Fac Univ Palacky Olomouc Czech Repub	All authors	New	-0.339	66	425	36.941	0.125	0.061	0.246	0.129	0.068	0.252	0	0
Anesthesiology	Braz J Anesthesiol	All authors	New	NA	66	305	43.279	0.145	0.053	0.246	0.152	0.049	0.256	0.001	0.004
Traumatology	Bull Emerg Trauma	All authors	New	NA	66	308	22.078	0.074	-0.055	0.102	0.083	-0.044	0.123	0.106	0.183
Neoplasms	Cancer Epidemiol Biomarkers Prev	All authors	New	0.054	66	421	57.72	0.018	-0.026	0.062	0.021	-0.024	0.063	0.549	0.646
Cardiology	Cardiol	All authors	New	-0.313	66	403	26.055	0.152	0.089	0.205	0.157	0.094	0.211	0	0
Cardiology	Cardiovasc Res	All authors	New	0.371	66	372	39.247	-0.011	-0.063	0.004	-0.007	-0.059	0.01	0.746	0.814
Immunology	Clin Immunol	All authors	New	0.098	66	374	48.663	0.074	-0.007	0.129	0.081	-0.007	0.137	0.036	0.08
Physical and Rehabilitation Medicine	Clin Rehabil	All authors	New	0.111	66	299	64.214	0.07	-0.015	0.159	0.074	-0.008	0.166	0.094	0.167
Psychology	Community Ment Health	All authors	New	NA	66	271	56.827	0.051	-0.011	0.171	0.056	-0.007	0.18	0.325	0.434
Ophthalmology	Curr Eye Res	All authors	New	0.005	66	326	38.037	0.092	0.017	0.17	0.098	0.028	0.175	0.026	0.062
Endocrinology	Endocr Pract	All authors	New	-0.176	66	277	36.462	0.07	-0.029	0.15	0.076	-0.019	0.16	0.178	0.276
Pharmacology	Environ Toxicol Pharmacol	All authors	New	-0.102	66	303	50.165	0.177	0.073	0.287	0.184	0.084	0.301	0	0
Pharmacology	Expert Rev Clin Pharmacol	All authors	New	-0.046	66	226	36.283	0.035	-0.009	0.195	0.04	-0.008	0.192	0.63	0.716
Allergy and Immunology	Expert Rev Vaccines	All authors	New	0.123	66	221	41.629	0.028	-0.08	0.111	0.031	-0.082	0.102	0.673	0.754
Public Health	Int J Public Health	All authors	New	0.141	66	292	50.342	0.017	-0.06	0.122	0.023	-0.056	0.124	0.723	0.797
Pediatrics	Ital J Pediatr	All authors	New	0.025	66	471	51.38	0.035	-0.031	0.051	0.038	-0.029	0.054	0.179	0.276
Psychopharmacology	J Child Adolesc Psychopharmacol	All authors	New	-0.064	66	286	50.699	0.019	-0.07	0.059	0.019	-0.066	0.054	0.687	0.766
Psychology	J Exp Psychol Gen	All authors	New	NA	66	228	40.789	0	-0.079	0.166	0.005	-0.062	0.167	1	1
Pulmonary Medicine	Lung	All authors	New	-0.106	66	359	27.019	0.085	-0.015	0.132	0.088	-0.01	0.135	0.022	0.055
Psychology	Percept Mot Skills	All authors	New	NA	66	244	37.295	0.02	-0.065	0.146	0.028	-0.062	0.156	0.735	0.806
Molecular Biology	RNA Biol	All authors	New	0.098	66	302	46.689	-0.024	-0.071	0.03	-0.02	-0.066	0.036	0.61	0.701
Medicine	Telemed J E Health	All authors	New	NA	66	316	39.557	0.039	-0.054	0.056	0.044	-0.05	0.059	0.387	0.495
Endocrinology	Thyroid	All authors	New	0.085	66	404	40.594	0.015	-0.035	0.053	0.019	-0.027	0.062	0.639	0.725
Toxicology	Toxicol Sci	All authors	New	0.201	66	482	39.004	0.051	0.002	0.084	0.053	0.005	0.088	0.053	0.107
Medicine	Value Health	All authors	New	0.278	66	349	36.963	-0.012	-0.055	0.07	-0.006	-0.048	0.069	0.776	0.841
Midwifery	Women Birth	All authors	New	-0.16	66	246	84.146	0.333	0.059	0.516	0.337	0.063	0.507	0	0
Orthopedics	World J Orthop	All authors	New	NA	66	247	17.004	0.096	-0.039	0.161	0.105	-0.042	0.16	0.083	0.152
Medicine	Acta Med Iran	All authors	New	NA	65	260	41.538	0.02	-0.083	0.105	0.025	-0.078	0.112	0.685	0.764
Unclassified	Antioxidants (Basel)	All authors	New	NA	65	289	52.595	0.125	-0.001	0.163	0.129	0.007	0.183	0.007	0.022
Nursing	Appl Nurs Res	All authors	New	0.012	65	270	72.963	0.134	-0.008	0.236	0.14	0	0.248	0.01	0.029
Palliative Care	BMC Palliat Care	All authors	New	-0.051	65	396	58.838	0.094	0.011	0.15	0.099	0.013	0.152	0.001	0.004
Biochemistry	Biopolymers	All authors	New	-0.141	65	294	38.435	0.106	0.024	0.184	0.106	0.018	0.18	0.032	0.074
Pharmacology	Br J Pharmacol	All authors	New	0.279	65	414	40.338	-0.042	-0.064	-0.005	-0.04	-0.063	-0.007	0.198	0.298
Cell Biology	Cell Signal	All authors	New	0.073	65	339	47.493	0.068	-0.014	0.138	0.071	-0.01	0.135	0.077	0.144
Diagnostic Imaging	Circ Cardiovasc Imaging	All authors	New	NA	65	310	29.677	0.037	-0.019	0.069	0.043	-0.01	0.077	0.441	0.546
Ophthalmology	Clin Experiment Ophthalmol	All authors	New	NA	65	234	29.487	0.116	-0.016	0.18	0.122	-0.009	0.178	0.056	0.112
Cardiology	Clin Res Cardiol	All authors	New	0.269	65	478	19.247	0.148	0.052	0.234	0.153	0.057	0.249	0	0
Biology	Commun Integr Biol	All authors	New	NA	65	192	32.292	0.289	0.153	0.471	0.298	0.154	0.468	0	0
Cell Biology	Cytotherapy	All authors	New	0.01	65	460	47.174	0.075	0.008	0.117	0.077	0.011	0.115	0.005	0.017
Neoplasms	Eur J Oncol Nurs	All authors	New	-0.296	65	278	78.417	0.054	-0.028	0.125	0.059	-0.025	0.127	0.27	0.376
Physiology	Exp Physiol	All authors	New	0.054	65	301	36.213	0.248	0.12	0.363	0.253	0.12	0.365	0	0
Hematology	Expert Rev Hematol	All authors	New	-0.028	65	240	40	-0.014	-0.112	0.044	-0.008	-0.098	0.052	0.796	0.856
Molecular Biology	Expert Rev Mol Diagn	All authors	New	0.011	65	256	42.188	0.116	0.024	0.269	0.123	0.03	0.279	0.044	0.092
Medicine	Expert Rev Respir Med	All authors	New	0.033	65	228	29.825	0.035	-0.044	0.112	0.039	-0.045	0.119	0.579	0.671
Genetics	Forensic Sci Int Genet	All authors	New	NA	65	328	45.732	0.072	-0.012	0.139	0.073	-0.011	0.142	0.07	0.134
Brain	Hippocampus	All authors	New	0.142	65	261	44.444	-0.036	-0.096	0.061	-0.027	-0.086	0.073	0.516	0.614
Communicable Diseases	Infect Dis (Lond)	All authors	New	NA	65	381	43.832	0.071	-0.006	0.123	0.073	-0.005	0.121	0.033	0.075
AIDS	Int J STD AIDS	All authors	New	-0.332	65	335	48.657	0.131	0.013	0.176	0.135	0.017	0.184	0.001	0.004
Dentistry	J Contemp Dent Pract	All authors	New	NA	65	285	47.368	0.126	0.029	0.215	0.13	0.031	0.217	0.009	0.027
Pediatrics	J Dev Behav Pediatr	All authors	New	0.183	65	298	69.128	0.109	-0.01	0.135	0.111	-0.014	0.138	0.021	0.053
Neurology	J Int Neuropsychol Soc	All authors	New	-0.004	65	342	48.538	0.124	0.032	0.214	0.126	0.037	0.229	0	0
Neurology	J Neuroeng Rehabil	All authors	New	-0.041	65	308	28.247	0.023	-0.051	0.074	0.028	-0.046	0.08	0.611	0.701
Psychopharmacology	J Psychopharmacol (Oxford)	All authors	New	NA	65	325	36.615	0.024	-0.036	0.107	0.027	-0.03	0.111	0.613	0.703
Nutritional Sciences	JPEN J Parenter Enteral Nutr	All authors	New	0.168	65	356	50.562	0.074	-0.018	0.121	0.08	-0.006	0.124	0.039	0.085
Medicine	Med Decis Making	All authors	New	NA	65	286	47.203	0.054	-0.044	0.126	0.058	-0.032	0.135	0.246	0.352
Medicine	Medwave	All authors	New	NA	65	206	33.01	0.091	-0.065	0.165	0.092	-0.068	0.17	0.177	0.274
Medicine	Mol Med Rep	All authors	New	-0.112	65	350	45.714	0.088	0.003	0.145	0.093	0.005	0.148	0.018	0.047
Medicine	Orphanet J Rare Dis	All authors	New	0.212	65	491	51.935	0.101	0.023	0.148	0.103	0.028	0.157	0	0
Palliative Care	Palliat Support Care	All authors	New	NA	65	306	65.033	0.034	-0.021	0.095	0.037	-0.017	0.1	0.464	0.567
Medicine	Rev Assoc Med Bras	All authors	New	-0.483	65	267	39.326	0.271	0.157	0.433	0.274	0.155	0.435	0	0
Critical Care	Am J Crit Care	All authors	New	-0.028	64	281	61.922	0.083	-0.015	0.198	0.089	-0.001	0.201	0.09	0.162
Botany	AoB Plants	All authors	New	NA	64	254	38.583	-0.052	-0.137	0.046	-0.045	-0.13	0.056	0.331	0.44
General Surgery	Arq Bras Cir Dig	All authors	New	NA	64	316	27.532	0.28	0.149	0.377	0.285	0.145	0.393	0	0
Obstetrics	Aust N Z J Obstet Gynaecol	All authors	New	-0.109	64	282	50.709	0.129	0.051	0.251	0.138	0.06	0.252	0.014	0.039
Neurology	Curr Opin Neurol	All authors	New	0.225	64	164	37.195	0.069	-0.089	0.246	0.064	-0.089	0.226	0.454	0.558
Genetics	Epigenomics	All authors	New	0.125	64	262	42.366	0.121	0.031	0.23	0.123	0.038	0.225	0.026	0.062
Unclassified	Eur J Dent	All authors	New	NA	64	262	38.55	0.169	0.053	0.309	0.171	0.058	0.308	0	0
Neurology	Front Comput Neurosci	All authors	New	NA	64	215	16.744	0.057	-0.076	0.177	0.065	-0.065	0.184	0.383	0.491
Medicine	Genome Med	All authors	New	0.451	64	333	33.333	0.016	-0.039	0.054	0.022	-0.033	0.066	0.714	0.789
Neurology	Glia	All authors	New	0.353	64	351	49.003	0.003	-0.044	0.048	0.007	-0.038	0.054	0.932	0.955
Biophysics	Int J Biometeorol	All authors	New	-0.033	64	276	32.609	-0.017	-0.061	0.093	-0.01	-0.056	0.102	0.729	0.801
Urology	Int J Urol	All authors	New	0.017	64	251	16.335	0.096	-0.014	0.149	0.101	-0.011	0.148	0.081	0.15
Psychology	J Consult Clin Psychol	All authors	New	NA	64	321	54.517	0.02	-0.059	0.07	0.02	-0.056	0.077	0.614	0.703
Medicine	J Investig Med High Impact Case Rep	All authors	New	NA	64	244	36.885	0.136	0.009	0.252	0.143	0.018	0.253	0.01	0.029
Orthopedics	J Orthop	All authors	New	NA	64	271	15.129	0.085	-0.002	0.146	0.094	0	0.155	0.082	0.151
Neurology	J Parkinsons Dis	All authors	New	0.055	64	395	44.051	0.073	0.006	0.112	0.078	0.005	0.12	0.03	0.07
Medicine	Med Pr	All authors	New	-0.702	64	245	65.714	0.089	-0.044	0.182	0.096	-0.03	0.193	0.117	0.198
Psychology	Memory	All authors	New	NA	64	179	52.514	0.217	0.035	0.358	0.229	0.034	0.357	0.007	0.022
Neoplasms	Oncoscience	All authors	New	NA	64	227	42.291	-0.028	-0.039	0.15	-0.022	-0.044	0.164	0.678	0.758
Pharmacology	Pharmacoeconomics	All authors	New	-0.032	64	287	36.934	0.05	-0.015	0.109	0.056	-0.003	0.115	0.313	0.421
Biology	Redox Biol	All authors	New	0.439	64	287	45.993	0.1	0.008	0.147	0.108	0.02	0.156	0.035	0.079
Public Health	Salud Publica Mex	All authors	New	NA	64	297	38.384	0.079	0.018	0.182	0.084	0.018	0.19	0.068	0.13
Drug Therapy	Ther Drug Monit	All authors	New	-0.045	64	360	43.889	-0.03	-0.055	0.071	-0.026	-0.053	0.075	0.402	0.51
Transplantation	Transpl Int	All authors	New	0.125	64	419	30.31	0.029	-0.011	0.12	0.032	-0.007	0.119	0.348	0.458
Parasitology	Trends Parasitol	All authors	New	0.515	64	214	28.505	-0.042	-0.104	0.084	-0.037	-0.101	0.082	0.522	0.62
Medicine	Wilderness Environ Med	All authors	New	NA	64	254	26.378	-0.007	-0.057	0.126	0.001	-0.044	0.133	0.889	0.926
Women's Health	Womens Health Issues	All authors	New	NA	64	292	87.329	0.259	0.066	0.344	0.271	0.075	0.363	0	0
Medical Informatics	AMIA Annu Symp Proc	All authors	New	NA	63	245	35.918	0.051	-0.049	0.139	0.057	-0.037	0.153	0.365	0.474
Diagnostic Imaging	Abdom Imaging	All authors	New	0.012	63	316	31.646	0.131	0.038	0.261	0.136	0.04	0.267	0.002	0.008
Chemistry Techniques, Analytical	Acta Crystallogr F Struct Biol Commun	All authors	New	-0.52	63	266	28.947	0.107	-0.007	0.156	0.111	-0.003	0.16	0.03	0.07
Traumatology	Acta Orthop Traumatol Turc	All authors	New	-0.628	63	294	13.946	0.416	0.157	0.568	0.422	0.164	0.598	0	0
Environmental Health	Ambio	All authors	New	0.003	63	245	30.204	0.041	-0.062	0.144	0.046	-0.056	0.131	0.458	0.561
Geriatrics	Arch Gerontol Geriatr	All authors	New	-0.087	63	323	52.632	0.097	0.017	0.166	0.101	0.022	0.162	0.02	0.051
Psychopharmacology	CNS Drugs	All authors	New	0.295	63	235	41.277	-0.058	-0.141	-0.004	-0.051	-0.129	0.005	0.327	0.435
Physiology	Cell Physiol Biochem	All authors	New	0.271	63	352	42.045	-0.045	-0.087	0.02	-0.042	-0.086	0.023	0.223	0.327
Cardiology	Circ Cardiovasc Interv	All authors	New	NA	63	390	16.154	0.063	-0.013	0.058	0.066	-0.01	0.061	0.07	0.134
Anthropology	Coll Antropol	All authors	New	NA	63	242	47.107	0.081	-0.031	0.142	0.086	-0.029	0.138	0.151	0.242
Anti-Infective Agents	Expert Rev Anti Infect Ther	All authors	New	NA	63	261	38.697	-0.071	-0.045	0.061	-0.062	-0.034	0.074	0.19	0.289
Unclassified	Hand (N Y)	All authors	New	NA	63	265	17.358	0.069	-0.045	0.161	0.074	-0.033	0.165	0.176	0.274
Vascular Diseases	Int J Stroke	All authors	New	0.063	63	398	35.678	0.039	0.004	0.124	0.042	0.01	0.131	0.206	0.307
Medicine	Isr Med Assoc J	All authors	New	NA	63	231	36.364	0.009	-0.077	0.214	0.016	-0.08	0.219	0.874	0.916
Neoplasms	J Cancer Res Clin Oncol	All authors	New	-0.008	63	420	47.857	0.142	0.034	0.208	0.145	0.036	0.197	0	0
Medicine	J Pain Res	All authors	New	NA	63	277	38.989	0.082	-0.013	0.153	0.083	-0.01	0.15	0.104	0.18
Physiology	J Plant Physiol	All authors	New	0.077	63	292	44.521	0.134	0.047	0.237	0.14	0.054	0.232	0.002	0.008
Medicine	J Rehabil Med	All authors	New	-0.102	63	296	54.73	0.143	0.038	0.226	0.147	0.047	0.23	0.001	0.004
Medicine	J Sports Sci Med	All authors	New	NA	63	278	29.856	0.072	-0.027	0.137	0.078	-0.019	0.134	0.118	0.199
Medicine	JEMS	All authors	New	NA	63	155	25.806	-0.112	-0.22	0.084	-0.101	-0.214	0.092	0.28	0.386
Medicine	LGBT Health	All authors	New	0.05	63	245	56.327	0.2	0.033	0.277	0.2	0.042	0.275	0	0
Neurology	Neurorehabil Neural Repair	All authors	New	0.181	63	373	47.185	0.095	0.002	0.132	0.099	0.003	0.128	0.003	0.011
Medicine	Nucl Med Commun	All authors	New	-0.142	63	320	27.188	0.154	0.008	0.244	0.16	0.013	0.272	0	0
Nursing	Nurs Times	All authors	New	NA	63	180	73.889	0.085	-0.091	0.204	0.088	-0.081	0.212	0.279	0.385
Neoplasms	Oncology (Williston Park NY)	All authors	New	NA	63	191	39.791	0.197	0.017	0.251	0.206	0.021	0.259	0.009	0.027
Medicine	Open Access Maced J Med Sci	All authors	New	NA	63	269	65.056	0.123	0.013	0.248	0.129	0.015	0.253	0.014	0.039
General Surgery	Pol Przegl Chir	All authors	New	NA	63	286	25.874	-0.039	-0.082	0.039	-0.035	-0.081	0.044	0.433	0.538
Botany	Trends Plant Sci	All authors	New	0.444	63	197	32.487	0.011	-0.135	0.117	0.015	-0.141	0.111	0.9	0.935
Unclassified	Vaccines (Basel)	All authors	New	NA	63	267	52.434	0.066	-0.039	0.112	0.072	-0.031	0.114	0.166	0.261
Veterinary Medicine	Vet Res	All authors	New	0.392	63	404	44.307	-0.011	-0.056	0.114	-0.007	-0.043	0.119	0.713	0.789
Medicine	Acta Biomed	All authors	New	NA	62	372	44.086	0.237	0.111	0.287	0.239	0.115	0.29	0	0
Geriatrics	Aging Clin Exp Res	All authors	New	-0.246	62	374	37.166	0.093	0.003	0.156	0.098	0.01	0.162	0.002	0.008
Physiology	Am J Physiol Lung Cell Mol Physiol	All authors	New	NA	62	405	37.037	0.077	-0.016	0.129	0.081	-0.006	0.135	0.009	0.027
Public Health	Ann Ist Super Sanita	All authors	New	-0.373	62	356	58.146	0.077	-0.033	0.095	0.082	-0.021	0.106	0.034	0.077
Unclassified	Biointerphases	All authors	New	0.049	62	297	31.65	0.155	0.043	0.216	0.162	0.048	0.216	0.001	0.004
Biotechnology	Biotechnol Biofuels	All authors	New	NA	62	357	33.053	0.033	-0.043	0.099	0.036	-0.037	0.1	0.345	0.455
Public Health	Can J Public Health	All authors	New	NA	62	260	62.308	0.16	0.038	0.233	0.164	0.042	0.244	0.002	0.008
Microbiology	Cell Microbiol	All authors	New	0.197	62	319	47.335	0.091	0.018	0.194	0.096	0.018	0.195	0.026	0.062
Biochemistry	Chem Biol Drug Des	All authors	New	-0.045	62	361	39.889	0.018	-0.042	0.07	0.022	-0.037	0.071	0.628	0.715
Medicine	Contemp Clin Trials	All authors	New	0.007	62	435	48.966	0.099	0.004	0.094	0.103	0.007	0.097	0.001	0.004
Psychiatry	Curr Psychiatry Rep	All authors	New	0.009	62	191	49.738	0.217	0.042	0.3	0.223	0.052	0.316	0.003	0.011
Public Health	Disaster Med Public Health Prep	All authors	New	NA	62	290	51.034	0.129	-0.002	0.171	0.131	-0.004	0.172	0.005	0.017
Unclassified	Endosc Int Open	All authors	New	NA	62	309	24.919	-0.002	-0.059	0.045	0.001	-0.061	0.046	0.961	0.975
Pediatrics	Eur J Paediatr Neurol	All authors	New	0.101	62	375	55.467	0.04	-0.003	0.129	0.047	0.003	0.136	0.23	0.335
Parasitology	Exp Parasitol	All authors	New	-0.138	62	352	56.534	0.07	0.003	0.135	0.072	0.008	0.14	0.045	0.094
Biology	Front Cell Dev Biol	All authors	New	NA	62	228	41.228	-0.026	-0.118	0.056	-0.017	-0.11	0.066	0.682	0.761
Neurology	Front Neuroanat	All authors	New	NA	62	257	31.128	-0.066	-0.108	0.038	-0.059	-0.101	0.042	0.211	0.313
Medicine	Healthc Financ Manage	All authors	New	NA	62	152	30.921	0.281	0.077	0.429	0.29	0.078	0.441	0.008	0.024
Microbiology	Indian J Pathol Microbiol	All authors	New	-0.734	62	230	50.87	0.081	-0.061	0.175	0.087	-0.065	0.177	0.158	0.251
Environmental Health	Int Arch Occup Environ Health	All authors	New	-0.09	62	325	47.385	0.035	-0.037	0.099	0.042	-0.031	0.114	0.389	0.496
Epidemiology	Int J Epidemiol	All authors	New	0.371	62	314	40.764	0.101	0.019	0.143	0.107	0.029	0.152	0.014	0.039
Unclassified	Int J Occup Saf Ergon	All authors	New	NA	62	225	34.667	0.161	0.039	0.277	0.168	0.043	0.291	0.009	0.027
General Surgery	Int J Surg Pathol	All authors	New	-0.293	62	251	43.825	0.001	-0.076	0.074	0.006	-0.073	0.073	0.98	0.989
Molecular Biology	J Biomol Screen	All authors	New	-0.166	62	361	33.795	0.06	-0.007	0.101	0.062	-0.007	0.102	0.093	0.165
Medicine	J Clin Rheumatol	All authors	New	NA	62	296	37.5	0.109	0.036	0.216	0.113	0.034	0.22	0.017	0.045
Dentistry	J Dent	All authors	New	0.305	62	295	43.051	0.026	-0.048	0.129	0.033	-0.044	0.139	0.578	0.67
Cardiology	J Echocardiogr	All authors	New	NA	62	280	22.143	0.117	0.033	0.175	0.121	0.038	0.184	0.015	0.041
Biology	J Math Biol	All authors	New	-0.121	62	176	32.386	0.027	-0.111	0.201	0.039	-0.089	0.209	0.772	0.839
Biochemistry	J Steroid Biochem Mol Biol	All authors	New	0.108	62	292	50	0.077	-0.032	0.112	0.08	-0.026	0.116	0.09	0.162
Psychology	Mem Cognit	All authors	New	NA	62	187	41.176	0.068	-0.071	0.18	0.075	-0.068	0.177	0.378	0.486
Neoplasms	Neuro-oncology	All authors	New	NA	62	373	36.461	0.049	-0.002	0.105	0.054	0.008	0.114	0.203	0.304
Pharmacology	Pharmacol Biochem Behav	All authors	New	-0.037	62	297	43.771	0.081	-0.041	0.129	0.087	-0.026	0.132	0.062	0.121
Molecular Biology	Protein Expr Purif	All authors	New	-0.364	62	271	39.114	0.021	-0.042	0.101	0.029	-0.031	0.109	0.676	0.757
Medicine	Psychosom Med	All authors	New	0.256	62	321	44.548	0.061	0	0.128	0.062	0.004	0.136	0.142	0.231
Toxicology	Reprod Toxicol	All authors	New	0.067	62	387	56.589	0.056	-0.005	0.141	0.058	-0.002	0.137	0.109	0.187
Diagnostic Imaging	Ultrason Sonochem	All authors	New	0.33	62	212	26.415	0.128	0.007	0.219	0.14	0.016	0.234	0.056	0.112
Biology	ACS Synth Biol	All authors	New	0.428	61	295	24.407	0.008	-0.051	0.083	0.013	-0.046	0.09	0.867	0.911
Unclassified	Acta Ortop Bras	All authors	New	NA	61	306	19.608	0.162	0.069	0.24	0.168	0.07	0.234	0.001	0.004
Medicine	Am J Med Qual	All authors	New	-0.066	61	269	44.61	0.07	-0.027	0.145	0.075	-0.023	0.152	0.164	0.258
Otolaryngology	Am J Otolaryngol	All authors	New	-0.23	61	260	22.692	0.033	-0.065	0.11	0.038	-0.057	0.111	0.512	0.61
Neurology	Curr Neurol Neurosci Rep	All authors	New	0.047	61	181	41.436	0.17	-0.008	0.241	0.171	-0.007	0.245	0.042	0.089
Neoplasms	Curr Opin Oncol	All authors	New	0.159	61	179	44.134	-0.048	-0.171	0.101	-0.037	-0.179	0.107	0.552	0.649
Rheumatology	Curr Opin Rheumatol	All authors	New	0.202	61	154	38.312	0.084	-0.116	0.222	0.092	-0.114	0.23	0.378	0.486
Toxicology	Drug Saf	All authors	New	0.118	61	297	38.384	0.032	-0.026	0.11	0.037	-0.022	0.112	0.478	0.58
Medicine	Eur J Clin Invest	All authors	New	0.125	61	387	33.85	0.098	0.01	0.163	0.103	0.018	0.171	0	0
Pharmacology	Expert Opin Drug Deliv	All authors	New	0.293	61	218	48.165	0.025	-0.052	0.136	0.027	-0.049	0.146	0.697	0.775
Medicine	Expert Rev Med Devices	All authors	New	-0.059	61	225	23.111	0.037	-0.044	0.227	0.044	-0.043	0.238	0.522	0.62
Medicine	Gac Med Mex	All authors	New	-0.885	61	262	29.389	0.001	-0.063	0.146	0.009	-0.057	0.143	0.987	0.993
Gastroenterology	Gastroenterol Res Pract	All authors	New	NA	61	393	28.753	0.141	0.045	0.217	0.143	0.047	0.214	0	0
Reproductive Medicine	Hum Reprod	All authors	New	0.267	61	349	47.851	0.099	0.023	0.17	0.103	0.02	0.172	0.007	0.022
Medicine	Indian J Med Res	All authors	New	-0.145	61	213	32.864	0.004	-0.05	0.137	0.014	-0.037	0.151	0.955	0.971
Psychiatry	J Am Acad Child Adolesc Psychiatry	All authors	New	NA	61	357	55.182	-0.023	-0.063	0.031	-0.019	-0.062	0.032	0.563	0.658
Anesthesiology	J Anesth	All authors	New	-0.168	61	245	31.429	0.06	-0.034	0.154	0.065	-0.034	0.153	0.282	0.388
Medicine	J Biomed Mater Res Part B Appl Biomater	All authors	New	NA	61	345	39.42	0.014	-0.045	0.079	0.019	-0.039	0.078	0.702	0.778
Chemistry Techniques, Analytical	J Chromatogr Sci	All authors	New	-0.21	61	252	43.651	0.12	-0.021	0.201	0.123	-0.016	0.217	0.026	0.062
Pathology	J Clin Pathol	All authors	New	0.14	61	364	37.088	0.006	-0.02	0.089	0.008	-0.016	0.089	0.87	0.914
Vascular Diseases	J Endovasc Ther	All authors	New	NA	61	299	12.375	0.08	0.007	0.135	0.084	0.012	0.144	0.055	0.11
Psychology	J Gerontol B Psychol Sci Soc Sci	All authors	New	NA	61	226	57.965	0.051	-0.045	0.188	0.054	-0.04	0.202	0.391	0.498
Pharmacology	J Manag Care Spec Pharm	All authors	New	NA	61	287	47.038	0.043	-0.049	0.103	0.046	-0.048	0.106	0.351	0.46
Biomedical Engineering	J Neural Eng	All authors	New	0.084	61	290	23.103	-0.033	-0.052	0.06	-0.028	-0.05	0.062	0.467	0.569
Medicine	J Perinat Med	All authors	New	-0.05	61	303	42.574	0.086	0.021	0.216	0.093	0.028	0.218	0.042	0.089
Medicine	J Vet Med Sci	All authors	New	-0.39	61	332	34.337	0.131	0.04	0.241	0.135	0.048	0.239	0	0
Clinical Laboratory Techniques	Nat Protoc	All authors	New	0.588	61	328	29.878	0.091	-0.015	0.167	0.097	-0.002	0.175	0.025	0.06
Botany	Plant Sci	All authors	New	-0.067	61	305	38.689	0.088	0.001	0.141	0.093	0.002	0.148	0.041	0.088
Dermatology	Postepy Dermatol Alergol	All authors	New	NA	61	293	63.823	0.099	-0.018	0.167	0.106	-0.007	0.174	0.024	0.059
Unclassified	RMD Open	All authors	New	NA	61	339	39.233	0.067	0.029	0.157	0.071	0.04	0.156	0.072	0.136
Reproductive Medicine	Reprod Sci	All authors	New	-0.012	61	349	48.424	0.079	-0.004	0.119	0.083	-0.001	0.124	0.026	0.062
Neurology	Seizure	All authors	New	-0.101	61	336	46.131	0.066	-0.002	0.115	0.07	0.005	0.121	0.092	0.164
Ophthalmology	Semin Ophthalmol	All authors	New	-0.228	61	233	46.352	0.07	-0.047	0.185	0.077	-0.034	0.199	0.238	0.344
Medicine	Srp Arh Celok Lek	All authors	New	-0.862	61	264	51.894	0.159	0.054	0.259	0.166	0.058	0.27	0.001	0.004
General Surgery	Surg Radiol Anat	All authors	New	-0.109	61	274	25.182	0.173	0.04	0.227	0.179	0.053	0.236	0.001	0.004
Medicine	Tunis Med	All authors	New	NA	61	339	55.457	0.215	0.117	0.343	0.221	0.123	0.365	0	0
AIDS	AIDS Res Hum Retroviruses	All authors	New	NA	60	396	46.465	0.035	-0.028	0.088	0.039	-0.022	0.091	0.236	0.342
Anesthesiology	Anaesthesiol Intensive Ther	All authors	New	NA	60	272	34.191	0.013	-0.048	0.107	0.019	-0.05	0.106	0.792	0.854
General Surgery	Ann Cardiothorac Surg	All authors	New	NA	60	243	20.165	0.092	-0.003	0.152	0.097	0.003	0.148	0.09	0.162
Unclassified	Biodivers Data	All authors	New	NA	60	195	29.744	-0.036	-0.124	0.055	-0.028	-0.124	0.062	0.594	0.685
Biotechnology	Biotechnol	All authors	New	NA	60	281	32.384	-0.034	-0.108	0.036	-0.027	-0.098	0.049	0.47	0.572
Biotechnology	Biotechnol Adv	All authors	New	0.557	60	232	37.069	0.092	-0.054	0.128	0.1	-0.046	0.135	0.122	0.204
Psychiatry	Child Psychiatry Hum Dev	All authors	New	NA	60	267	62.921	0.011	-0.058	0.061	0.019	-0.048	0.07	0.828	0.883
Nutritional Sciences	Eur Eat Disord Rev	All authors	New	NA	60	331	59.819	0.033	-0.041	0.074	0.038	-0.042	0.08	0.446	0.551
Medicine	Eur J Health Econ	All authors	New	NA	60	317	31.23	0.011	-0.05	0.016	0.015	-0.044	0.024	0.793	0.855
Geriatrics	Geriatr Gerontol Int	All authors	New	-0.034	60	278	47.122	0.087	-0.041	0.115	0.093	-0.031	0.118	0.061	0.119
Public Health	Health Policy Plan	All authors	New	0.102	60	236	47.458	0.222	0.092	0.326	0.228	0.097	0.324	0.002	0.008
Nuclear Medicine	IEEE Trans Ultrason Ferroelectr Freq Control	All authors	New	-0.053	60	244	13.115	0.067	-0.07	0.277	0.072	-0.058	0.284	0.205	0.306
Medicine	Indian J Crit Care Med	All authors	New	NA	60	212	28.774	0.013	-0.09	0.111	0.021	-0.084	0.122	0.851	0.899
Medicine	Iran J Basic Med Sci	All authors	New	NA	60	298	36.242	0.013	-0.078	0.027	0.019	-0.075	0.035	0.76	0.827
Nephrology	J Nephrol	All authors	New	-0.236	60	393	37.405	0.096	0.042	0.206	0.101	0.047	0.21	0	0
Dentistry	J Oral Implantol	All authors	New	NA	60	304	25	0.025	-0.057	0.082	0.03	-0.048	0.094	0.568	0.663
Genetics	Mitochondrial DNA	All authors	New	-0.236	60	224	34.821	0.002	-0.099	0.076	0.012	-0.083	0.085	0.97	0.982
Immunology	Nat Immunol	All authors	New	0.78	60	277	40.072	-0.004	-0.048	0.043	0.006	-0.038	0.053	0.932	0.955
Neoplasms	Nat Rev Clin Oncol	All authors	New	0.769	60	182	30.22	0.103	-0.038	0.194	0.106	-0.038	0.199	0.205	0.306
Neurology	Nat Rev Neurol	All authors	New	0.84	60	187	29.412	-0.166	-0.2	-0.031	-0.156	-0.18	-0.023	0.024	0.059
Psychology	Psychol Addict Behav	All authors	New	NA	60	269	48.327	0.165	0.06	0.228	0.17	0.065	0.238	0	0
Sexually Transmitted Diseases	Sex Transm Infect	All authors	New	0.126	60	321	46.106	0.037	-0.024	0.097	0.041	-0.018	0.107	0.378	0.486
Medicine	Turk J Emerg Med	All authors	New	NA	60	243	31.276	0.095	0.004	0.254	0.1	0.004	0.255	0.089	0.161
Therapeutics	Adv Ther	All authors	New	0.077	59	376	33.511	0.069	0.024	0.16	0.072	0.024	0.159	0.023	0.057
Palliative Care	Am J Hosp Palliat Care	All authors	New	NA	59	253	59.289	0.113	0.004	0.216	0.117	0.004	0.21	0.022	0.055
Neoplasms	Am Soc Clin Oncol Educ Book	All authors	New	NA	59	179	41.341	0.055	-0.099	0.196	0.068	-0.088	0.22	0.462	0.565
Vascular Diseases	Angiology	All authors	New	0.047	59	331	15.408	0.108	0.028	0.151	0.114	0.025	0.161	0.006	0.019
Medicine	Arch Iran Med	All authors	New	-0.336	59	293	37.201	0.089	-0.009	0.119	0.093	-0.008	0.124	0.042	0.089
Psychiatry	Asian J Psychiatr	All authors	New	NA	59	208	27.885	0.051	0.009	0.215	0.055	0.007	0.211	0.47	0.572
Unclassified	Autism	All authors	New	NA	59	258	60.853	0.124	-0.012	0.149	0.126	-0.005	0.147	0.016	0.043
Cell Biology	Autophagy	All authors	New	0.41	59	232	46.983	-0.062	-0.1	0.024	-0.057	-0.105	0.032	0.311	0.419
Pathology	Calcif Tissue Int	All authors	New	0.16	59	333	39.039	0.13	0.047	0.235	0.134	0.049	0.23	0.001	0.004
Neoplasms	Cancer Causes Control	All authors	New	-0.077	59	323	59.133	0.137	0.02	0.184	0.14	0.024	0.184	0	0
General Surgery	Case Rep Surg	All authors	New	NA	59	265	17.358	0.034	-0.033	0.1	0.039	-0.026	0.108	0.457	0.561
Cell Biology	Cell Tissue Res	All authors	New	-0.08	59	284	42.254	-0.049	-0.083	0.023	-0.044	-0.074	0.032	0.274	0.38
Biochemistry	Curr Opin Lipidol	All authors	New	NA	59	153	38.562	-0.058	-0.202	0.097	-0.051	-0.186	0.094	0.541	0.639
Epidemiology	Epidemiology	All authors	New	0.278	59	285	48.07	0.011	-0.055	0.109	0.016	-0.041	0.112	0.815	0.872
Neoplasms	Gan To Kagaku Ryoho	All authors	New	NA	59	275	17.091	0.02	-0.04	0.08	0.026	-0.034	0.086	0.67	0.751
Unclassified	Global Spine	All authors	New	NA	59	250	12.4	-0.074	-0.119	-0.011	-0.066	-0.111	0	0.125	0.208
Environmental Health	Integr Environ Assess Manag	All authors	New	-0.22	59	280	32.5	0.016	-0.03	0.095	0.02	-0.026	0.104	0.719	0.794
Dentistry	J Am Dent Assoc	All authors	New	0.06	59	224	37.5	0.135	-0.012	0.237	0.14	-0.003	0.237	0.023	0.057
Sports Medicine	J Athl Train	All authors	New	0.001	59	243	40.741	0.209	0.058	0.305	0.214	0.062	0.32	0	0
Medicine	J Behav Med	All authors	New	NA	59	275	57.818	0.078	-0.032	0.155	0.087	-0.018	0.17	0.099	0.173
Traumatology	J Burn Care Res	All authors	New	-0.091	59	297	35.69	-0.004	-0.055	0.06	0	-0.056	0.068	0.926	0.953
Pulmonary Medicine	J Cyst Fibros	All authors	New	0.178	59	327	48.012	0.008	-0.046	0.073	0.014	-0.042	0.077	0.84	0.89
Toxicology	J Environ Sci Health A Tox Hazard Subst Environ Eng	All authors	New	NA	59	260	43.077	0.102	-0.001	0.191	0.109	0.007	0.202	0.037	0.082
General Surgery	J Knee Surg	All authors	New	-0.117	59	250	16	0.007	-0.071	0.037	0.016	-0.061	0.038	0.888	0.926
Medicine	J Med Imaging Radiat Oncol	All authors	New	NA	59	284	32.042	0.126	0.008	0.19	0.13	0.002	0.195	0.002	0.008
Neurology	J Neuroophthalmol	All authors	New	NA	59	236	37.712	-0.047	-0.106	0.081	-0.037	-0.093	0.086	0.426	0.532
Public Health	J Public Health (Oxf)	All authors	New	NA	59	251	49.801	0.039	-0.063	0.058	0.043	-0.064	0.066	0.439	0.544
Unclassified	J Sex Res	All authors	New	NA	59	193	56.995	0.229	0.046	0.312	0.231	0.05	0.302	0.003	0.011
Physiology	J Therm Biol	All authors	New	-0.186	59	246	42.276	0.022	-0.037	0.126	0.024	-0.026	0.132	0.684	0.763
Unclassified	Lung India	All authors	New	NA	59	241	24.896	-0.005	-0.067	0.1	0.001	-0.072	0.116	0.921	0.951
Otolaryngology	Otolaryngol Clin North Am	All authors	New	NA	59	164	20.122	0.146	-0.069	0.358	0.156	-0.05	0.378	0.089	0.161
Complementary Therapies	Phytother Res	All authors	New	0.153	59	302	51.656	0.083	0.024	0.21	0.086	0.032	0.215	0.053	0.107
Unclassified	Placenta	All authors	New	0.199	59	339	55.162	0.071	-0.025	0.107	0.076	-0.025	0.117	0.057	0.113
Psychiatry	Prog Neuropsychopharmacol Biol Psychiatry	All authors	New	0.193	59	295	45.763	0.086	0.004	0.228	0.093	0.002	0.242	0.052	0.105
Unclassified	Radiol Bras	All authors	New	NA	59	304	30.592	-0.004	-0.06	0.079	0	-0.064	0.079	0.931	0.955
Medicine	Reg Anesth Pain Med	All authors	New	NA	59	265	24.151	-0.068	-0.103	-0.016	-0.063	-0.1	-0.01	0.175	0.273
Public Health	Rev Saude Publica	All authors	New	-0.19	59	253	67.194	0.066	-0.055	0.105	0.073	-0.047	0.114	0.199	0.299
Neoplasms	Semin Oncol	All authors	New	0.092	59	195	40	0.2	0.057	0.301	0.207	0.064	0.289	0.005	0.017
Radiotherapy	Strahlenther Onkol	All authors	New	0.097	59	322	24.534	0.085	0.01	0.131	0.09	0.01	0.138	0.028	0.066
Neurology	Stress	All authors	New	-0.048	59	300	51.333	-0.004	-0.075	0.04	0.002	-0.068	0.041	0.924	0.953
General Surgery	Surg Technol Int	All authors	New	NA	59	282	23.404	0	-0.078	0.055	0.005	-0.081	0.061	0.99	0.995
Medicine	Trends Cardiovasc Med	All authors	New	0.183	59	141	19.858	0.153	-0.096	0.362	0.178	-0.069	0.398	0.187	0.285
Microbiology	Trends Microbiol	All authors	New	0.526	59	168	37.5	0.098	-0.034	0.303	0.102	-0.04	0.295	0.246	0.352
Otolaryngology	Acta Otolaryngol	All authors	New	-0.148	58	299	31.104	0.056	-0.021	0.1	0.06	-0.016	0.101	0.186	0.284
Ophthalmology	Arq Bras Oftalmol	All authors	New	-0.607	58	270	35.926	0.023	-0.056	0.094	0.031	-0.049	0.1	0.646	0.729
Communicable Diseases	Braz J Infect Dis	All authors	New	-0.298	58	280	53.214	0.101	-0.019	0.164	0.106	-0.014	0.166	0.024	0.059
Neoplasms	Bull Cancer	All authors	New	-0.656	58	270	50.741	0.129	0.052	0.24	0.132	0.054	0.243	0.006	0.019
Physiology	Comp Biochem Physiol Part A Mol Integr Physiol	All authors	New	NA	58	259	37.452	0.123	-0.024	0.19	0.128	-0.019	0.189	0.009	0.027
Psychiatry	Depress Anxiety	All authors	New	0.253	58	338	47.041	0.04	-0.011	0.09	0.045	-0.004	0.099	0.299	0.407
Epidemiology	Eur J Epidemiol	All authors	New	0.346	58	296	40.541	0.038	-0.026	0.101	0.043	-0.02	0.107	0.396	0.504
Cardiology	Front Neural Circuits	All authors	New	0.222	58	220	27.273	0.209	0.071	0.312	0.217	0.079	0.316	0.001	0.004
Health Services Research	Health Res Policy Syst	All authors	New	NA	58	286	49.301	0.097	-0.007	0.177	0.101	-0.006	0.184	0.03	0.07
Dentistry	Implant Dent	All authors	New	-0.177	58	290	21.724	0.06	-0.029	0.155	0.065	-0.017	0.161	0.154	0.246
Medicine	Int J Prev Med	All authors	New	NA	58	253	36.364	0.098	-0.037	0.168	0.106	-0.034	0.183	0.043	0.091
Psychology	J Appl Psychol	All authors	New	NA	58	183	34.426	0.06	-0.096	0.152	0.065	-0.092	0.156	0.432	0.537
Biomedical Engineering	J Biomech Eng	All authors	New	NA	58	221	24.887	0.064	-0.063	0.171	0.072	-0.055	0.19	0.294	0.402
Physiology	J Electromyogr Kinesiol	All authors	New	-0.212	58	231	34.199	0.241	0.027	0.328	0.247	0.027	0.331	0	0
Immunology	J Immunol Methods	All authors	New	-0.238	58	323	47.059	0.059	-0.016	0.164	0.064	-0.011	0.165	0.127	0.211
Neurology	J Mol Neurosci	All authors	New	-0.053	58	297	50.505	0.028	-0.054	0.091	0.032	-0.049	0.092	0.507	0.607
Dentistry	J Periodontol	All authors	New	NA	58	319	38.245	0.069	-0.013	0.113	0.073	-0.006	0.114	0.067	0.129
Pharmacology	J Pharm Pract	All authors	New	NA	58	229	57.642	0.091	-0.01	0.22	0.095	0.003	0.216	0.134	0.22
Medicine	J Racial Ethn Health Disparities	All authors	New	NA	58	215	70.233	0.003	-0.09	0.132	0.006	-0.086	0.132	0.956	0.971
Vascular Diseases	J Thromb Thrombolysis	All authors	New	-0.145	58	330	39.091	0.076	-0.003	0.118	0.08	0.002	0.117	0.045	0.094
Medicine	Medicina (B Aires)	All authors	New	NA	58	272	43.015	0.081	-0.007	0.182	0.086	-0.004	0.178	0.091	0.163
Biotechnology	N Biotechnol	All authors	New	NA	58	306	45.752	0.049	-0.049	0.076	0.054	-0.044	0.084	0.229	0.334
Nephrology	Nephron	All authors	New	NA	58	282	37.589	0.09	0.007	0.18	0.095	0.013	0.179	0.037	0.082
Traumatology	Psychol Trauma	All authors	New	NA	58	246	63.008	0.044	-0.066	0.113	0.049	-0.06	0.104	0.436	0.541
Medicine	R I Med J (2013)	All authors	New	NA	58	204	46.569	0.183	0.061	0.3	0.187	0.059	0.305	0.01	0.029
Pulmonary Medicine	Respir Res	All authors	New	0.167	58	395	40.506	0.062	0.008	0.131	0.067	0.012	0.141	0.035	0.079
Obstetrics	Rev Bras Ginecol Obstet	All authors	New	NA	58	268	55.597	0.081	-0.036	0.162	0.084	-0.018	0.17	0.084	0.154
Cardiology	Tex Heart Inst	All authors	New	-0.47	58	240	12.083	-0.055	-0.091	0.007	-0.046	-0.087	0.014	0.308	0.416
Anesthesiology	Vet Anaesth Analg	All authors	New	-0.124	58	243	51.852	0.021	-0.063	0.13	0.024	-0.061	0.124	0.732	0.804
Unclassified	ASAIO J	All authors	New	NA	57	335	21.493	0.055	-0.027	0.151	0.06	-0.022	0.157	0.108	0.186
General Surgery	Acta Cir Bras	All authors	New	-0.423	57	352	34.943	0.093	0.027	0.187	0.098	0.035	0.19	0.004	0.014
Psychology	Adm Policy Ment Health	All authors	New	NA	57	291	60.825	-0.005	-0.079	0.042	0.001	-0.076	0.052	0.906	0.94
Medicine	Adolesc Med State Art Rev	All authors	New	NA	57	139	55.396	0.292	0.052	0.426	0.301	0.054	0.434	0.004	0.014
Anesthesiology	Ann Card Anaesth	All authors	New	NA	57	258	28.682	0.155	0.012	0.264	0.159	0.011	0.289	0.002	0.008
Allergy and Immunology	Appl Immunohistochem Mol Morphol	All authors	New	NA	57	279	49.821	0.064	-0.019	0.173	0.068	-0.006	0.172	0.162	0.256
Unclassified	Arrhythm Electrophysiol Rev	All authors	New	NA	57	162	12.346	0.449	0.031	0.65	0.466	0.051	0.668	0	0
Brain	Brain Behav	All authors	New	-0.14	57	316	44.304	0.066	-0.007	0.144	0.068	-0.01	0.141	0.087	0.158
Neoplasms	Cancers (Basel)	All authors	New	NA	57	205	38.537	0.159	0.01	0.261	0.165	0.011	0.27	0.016	0.043
Neoplasms	Clin J Oncol Nurs	All authors	New	-0.627	57	189	82.011	0.107	0.019	0.255	0.115	0.032	0.265	0.145	0.234
Clinical Laboratory Techniques	Clin Lab	All authors	New	-0.425	57	299	42.14	0.204	0.085	0.306	0.208	0.086	0.312	0	0
Medicine	Comput Math Methods Med	All authors	New	NA	57	213	29.577	-0.006	-0.07	0.095	0.002	-0.064	0.108	0.931	0.955
Gynecology	Curr Opin Obstet Gynecol	All authors	New	0.035	57	145	62.759	0.021	-0.206	0.138	0.034	-0.179	0.156	0.837	0.889
Immunology	Curr Top Microbiol Immunol	All authors	New	0.096	57	149	32.886	-0.062	-0.185	0.094	-0.059	-0.172	0.102	0.509	0.608
Urology	Curr Urol Rep	All authors	New	-0.053	57	182	18.681	0.21	-0.043	0.346	0.221	-0.031	0.357	0.007	0.022
Psychology	Cyberpsychol Behav Soc Netw	All authors	New	NA	57	210	48.095	0.058	-0.057	0.132	0.066	-0.057	0.137	0.371	0.48
Dentistry	Dent Update	All authors	New	NA	57	134	33.582	0.147	-0.079	0.291	0.151	-0.079	0.299	0.188	0.287
Medicine	Exp Biol Med (Maywood)	All authors	New	NA	57	263	50.951	0.034	-0.039	0.104	0.039	-0.038	0.107	0.505	0.606
Neurology	Front Mol Neurosci	All authors	New	NA	57	255	45.098	-0.053	-0.07	0.056	-0.046	-0.061	0.063	0.304	0.413
Pediatrics	Front Pediatr	All authors	New	NA	57	258	43.798	0.048	-0.04	0.124	0.051	-0.038	0.136	0.376	0.484
Microbiology	Fungal Biol	All authors	New	-0.101	57	280	44.286	0.091	0.006	0.186	0.095	0	0.187	0.049	0.1
Health Services Research	Health Serv Res	All authors	New	0.204	57	260	45	0.13	0.01	0.231	0.133	0.016	0.247	0.008	0.024
Allergy and Immunology	Immunobiology	All authors	New	-0.059	57	366	57.104	0.031	-0.043	0.054	0.033	-0.038	0.061	0.346	0.456
Unclassified	Infection	All authors	New	0.087	57	364	42.308	0.049	-0.018	0.096	0.053	-0.01	0.103	0.137	0.224
Unclassified	Int J Phytoremediation	All authors	New	NA	57	235	40.851	0.107	-0.032	0.193	0.114	-0.014	0.21	0.046	0.095
Nutritional Sciences	Int J Sport Nutr Exerc Metab	All authors	New	-0.055	57	255	33.333	0.019	-0.046	0.129	0.024	-0.049	0.138	0.71	0.786
Diagnostic Imaging	J Am Soc Echocardiogr	All authors	New	0.3	57	339	33.333	-0.015	-0.045	0.054	-0.011	-0.042	0.058	0.7	0.777
Unclassified	J Am Soc Hypertens	All authors	New	0.15	57	270	31.852	0.107	0.026	0.192	0.112	0.033	0.187	0.017	0.045
Dentistry	J Clin Periodontol	All authors	New	0.405	57	357	32.493	0.085	0.017	0.142	0.089	0.014	0.135	0.01	0.029
Neoplasms	J Gastrointest Oncol	All authors	New	NA	57	263	33.08	0.221	0.021	0.208	0.228	0.028	0.221	0	0
Unclassified	J Hum Kinet	All authors	New	NA	57	289	34.256	0.092	-0.006	0.136	0.096	-0.003	0.132	0.036	0.08
Unclassified	J Hum Lact	All authors	New	0.075	57	250	74.8	0.16	0.049	0.264	0.166	0.061	0.275	0.001	0.004
Molecular Biology	J Struct Biol	All authors	New	-0.102	57	261	34.1	0.035	-0.041	0.139	0.041	-0.031	0.153	0.506	0.607
Medicine	J Travel Med	All authors	New	-0.033	57	257	40.078	0.058	-0.04	0.092	0.063	-0.031	0.089	0.256	0.362
Medicine	Med Eng Phys	All authors	New	-0.096	57	272	24.265	0.022	-0.043	0.084	0.03	-0.038	0.093	0.658	0.74
Diagnostic Imaging	Microsc Res Tech	All authors	New	-0.276	57	268	48.507	0.033	-0.084	0.07	0.037	-0.077	0.065	0.484	0.586
Rheumatology	Nat Rev Rheumatol	All authors	New	0.598	57	149	30.201	-0.103	-0.249	0.044	-0.09	-0.229	0.065	0.289	0.396
Neurology	Neurocrit Care	All authors	New	-0.029	57	301	31.561	-0.044	-0.108	0.028	-0.039	-0.096	0.033	0.284	0.39
Neoplasms	Oncol Rep	All authors	New	-0.11	57	392	49.235	0.181	0.058	0.206	0.186	0.063	0.214	0	0
Cardiology	Open Heart	All authors	New	NA	57	326	23.62	0.146	0.048	0.214	0.151	0.053	0.232	0	0
Orthopedics	Orthop Clin North Am	All authors	New	-0.081	57	162	9.259	0.02	-0.09	0.134	0.049	-0.062	0.167	0.921	0.951
Pediatrics	Pediatr Rev	All authors	New	NA	57	155	56.129	0.157	-0.052	0.266	0.166	-0.048	0.272	0.077	0.144
Biotechnology	Plant Biotechnol J	All authors	New	NA	57	343	37.609	0.045	-0.013	0.115	0.05	-0.003	0.12	0.205	0.306
Cell Biology	Plant Cell	All authors	New	0.382	57	343	37.026	-0.032	-0.075	0.032	-0.027	-0.069	0.039	0.389	0.496
Botany	Plant J	All authors	New	NA	57	337	35.608	-0.002	-0.034	0.11	0.001	-0.033	0.112	0.962	0.975
Multidisciplinary	Prev Sci	All authors	New	NA	57	248	55.645	0.063	-0.044	0.115	0.066	-0.041	0.119	0.204	0.305
Medicine	Prim Care Companion CNS Disord	All authors	New	NA	57	181	35.912	0.024	-0.092	0.172	0.028	-0.086	0.18	0.774	0.84
Anti-Infective Agents	Probiotics Antimicrob Proteins	All authors	New	-0.337	57	252	39.286	0.183	0.018	0.228	0.188	0.029	0.221	0	0
Biology	Protoplasma	All authors	New	0.014	57	241	43.568	0.073	-0.041	0.136	0.077	-0.033	0.132	0.196	0.296
Reproductive Medicine	Reprod Fertil Dev	All authors	New	-0.068	57	258	48.45	-0.002	-0.078	0.076	0.005	-0.067	0.082	0.973	0.985
Nursing	Rev Enferm	All authors	New	NA	57	218	70.642	0.276	0.061	0.396	0.287	0.074	0.419	0	0
Neurology	Rev Neurol	All authors	New	-0.445	57	277	46.931	-0.061	-0.111	0.011	-0.054	-0.108	0.019	0.194	0.293
Psychology	Span J Psychol	All authors	New	NA	57	222	44.595	0.141	-0.03	0.181	0.149	-0.017	0.187	0.016	0.043
Metabolism	Trends Endocrinol Metab	All authors	New	0.509	57	150	28.667	-0.011	-0.146	0.139	0	-0.139	0.155	0.922	0.952
Psychiatry	Trends Psychiatry Psychother	All authors	New	NA	57	291	54.639	0.119	-0.007	0.16	0.125	0.001	0.168	0.004	0.014
Virology	Virol J	All authors	New	NA	57	312	44.551	0.003	-0.047	0.06	0.01	-0.041	0.067	0.943	0.963
Medicine	Acta Clin Croat	All authors	New	-0.69	56	270	60.741	0.146	0.037	0.236	0.15	0.05	0.241	0.001	0.004
Physiology	Adv Physiol Educ	All authors	New	-0.16	56	217	46.544	0.12	0.001	0.22	0.123	0.005	0.218	0.043	0.091
Unclassified	Aorta (Stamford)	All authors	New	NA	56	272	13.971	0.157	0.028	0.264	0.163	0.022	0.272	0.002	0.008
Dentistry	Arch Oral Biol	All authors	New	0.051	56	303	53.465	0.114	0.023	0.195	0.12	0.035	0.204	0.004	0.014
Nephrology	BMC Nephrol	All authors	New	-0.008	56	346	44.22	0.095	-0.018	0.115	0.099	-0.016	0.123	0.008	0.024
Dentistry	Braz Oral Res	All authors	New	-0.253	56	300	54	-0.058	-0.102	-0.012	-0.054	-0.101	-0.011	0.143	0.232
Cardiology	Case Rep Cardiol	All authors	New	NA	56	251	19.92	0.028	-0.045	0.11	0.034	-0.045	0.112	0.619	0.708
Medicine	Clin Chest Med	All authors	New	0.068	56	137	24.818	0.257	0.068	0.42	0.263	0.056	0.429	0.008	0.024
Education	Clin Teach	All authors	New	NA	56	186	52.151	-0.027	-0.14	0.132	-0.015	-0.115	0.155	0.714	0.789
Psychology	Cogn Sci	All authors	New	NA	56	163	39.877	0.068	-0.097	0.171	0.073	-0.101	0.176	0.43	0.536
Medicine	Cold Spring Harb Perspect Med	All authors	New	0.382	56	155	45.161	-0.107	-0.246	0.023	-0.1	-0.24	0.031	0.239	0.345
Genetics	Cytogenet Genome Res	All authors	New	-0.267	56	308	45.779	0.164	0.053	0.187	0.168	0.052	0.19	0	0
Dermatology	Dermatology (Basel)	All authors	New	NA	56	318	45.597	0.053	-0.035	0.084	0.059	-0.034	0.102	0.187	0.285
Medicine	Disabil Health	All authors	New	-0.176	56	211	61.611	0.056	-0.059	0.188	0.065	-0.046	0.202	0.365	0.474
Unclassified	Educ Prim Care	All authors	New	NA	56	179	53.631	0.173	0.062	0.332	0.18	0.059	0.352	0.026	0.062
Psychology	Ergonomics	All authors	New	-0.319	56	202	29.208	0.096	-0.033	0.242	0.104	-0.015	0.254	0.128	0.212
Unclassified	Exp Appl Acarol	All authors	New	-0.016	56	244	44.262	-0.005	-0.076	0.088	0.003	-0.06	0.094	0.93	0.955
Medicine	Female Pelvic Med Reconstr Surg	All authors	New	-0.181	56	278	63.309	0.137	0.018	0.195	0.141	0.023	0.205	0.001	0.004
Microbiology	Front Cell Infect Microbiol	All authors	New	0.266	56	279	41.577	-0.035	-0.066	0.067	-0.031	-0.061	0.069	0.446	0.551
Molecular Biology	Genes Dev	All authors	New	0.49	56	297	41.414	0.01	-0.049	0.081	0.019	-0.04	0.091	0.826	0.881
General Surgery	Gland Surg	All authors	New	NA	56	234	22.222	0.051	-0.041	0.14	0.059	-0.036	0.144	0.368	0.477
Gastroenterology	HPB (Oxford)	All authors	New	NA	56	375	27.467	-0.006	-0.055	0.047	0.001	-0.051	0.054	0.874	0.916
Pediatrics	Horm Res Paediatr	All authors	New	0.038	56	305	58.689	0.004	-0.051	0.066	0.008	-0.055	0.073	0.917	0.949
Nutritional Sciences	Int J Food Sci Nutr	All authors	New	-0.217	56	312	60.897	0.096	0.006	0.181	0.099	0.008	0.181	0.017	0.045
Medicine	J Clin Med Res	All authors	New	NA	56	259	27.413	0.139	0.008	0.286	0.146	0.012	0.283	0.005	0.017
Gynecology	J Low Genit Tract Dis	All authors	New	-0.008	56	265	52.453	0.106	0.001	0.155	0.112	0.01	0.156	0.025	0.06
Ophthalmology	J Ophthalmic Vis Res	All authors	New	NA	56	218	25.688	-0.005	-0.09	0.113	0.002	-0.085	0.11	0.926	0.953
Traumatology	J Trauma Stress	All authors	New	NA	56	315	53.968	0.036	-0.038	0.113	0.04	-0.033	0.126	0.354	0.463
Otolaryngology	J Voice	All authors	New	-0.153	56	193	50.777	0.056	-0.071	0.174	0.064	-0.058	0.185	0.426	0.532
Chemistry	Magn Reson Chem	All authors	New	-0.483	56	200	26.5	0.078	-0.01	0.238	0.084	-0.012	0.245	0.262	0.367
Statistics as Topic	Math Biosci	All authors	New	-0.131	56	150	19.333	0.088	-0.115	0.254	0.097	-0.1	0.272	0.391	0.498
Medicine	Med Princ Pract	All authors	New	-0.241	56	301	34.551	0.263	0.141	0.382	0.268	0.15	0.395	0	0
Neoplasms	Mol Cancer Ther	All authors	New	0.241	56	494	45.749	0.009	-0.032	0.038	0.011	-0.03	0.038	0.715	0.79
Medicine	NMR Biomed	All authors	New	0.17	56	344	27.616	0.166	0.064	0.264	0.17	0.069	0.263	0	0
Medicine	Nat Med	All authors	New	1.178	56	350	35.714	0.008	-0.022	0.047	0.012	-0.018	0.049	0.843	0.892
Botany	Nat Plants	All authors	New	NA	56	241	32.78	0.045	-0.059	0.059	0.048	-0.057	0.05	0.409	0.515
Pharmacology	Pharmacol Ther	All authors	New	0.6	56	200	34.5	0.052	-0.075	0.133	0.06	-0.066	0.153	0.432	0.537
Unclassified	Pol J Radiol	All authors	New	NA	56	256	32.812	0.179	0.054	0.24	0.182	0.054	0.24	0	0
Medicine	Respir Med Case Rep	All authors	New	NA	56	249	28.514	0.04	-0.032	0.108	0.047	-0.038	0.109	0.42	0.526
Unclassified	Rev Bras Parasitol Vet	All authors	New	-0.278	56	334	46.707	0.013	-0.037	0.074	0.018	-0.034	0.077	0.733	0.804
Nursing	Rev Infirm	All authors	New	NA	56	148	75	0.009	-0.135	0.173	0.028	-0.12	0.187	0.932	0.955
Clinical Laboratory Techniques	Scand J Clin Lab Invest	All authors	New	-0.229	56	309	41.748	0.145	0.041	0.22	0.15	0.052	0.226	0.001	0.004
Cell Biology	Sci Signal	All authors	New	0.317	56	351	41.595	0.033	-0.008	0.124	0.039	0.002	0.129	0.371	0.48
Dermatology	Skinmed	All authors	New	NA	56	184	42.391	0.069	-0.066	0.166	0.078	-0.055	0.175	0.335	0.444
Medicine	Travel Med Infect Dis	All authors	New	0.036	56	219	34.703	0.17	0.004	0.241	0.179	0.02	0.237	0.005	0.017
Veterinary Medicine	Vet Clin Pathol	All authors	New	-0.045	56	248	61.694	0.008	-0.088	0.062	0.017	-0.079	0.073	0.88	0.92
Dermatology	Vet Dermatol	All authors	New	-0.104	56	258	51.938	-0.002	-0.077	0.072	0.002	-0.07	0.077	0.96	0.975
Pathology	Virchows Arch	All authors	New	0.093	56	352	41.761	0.123	0.059	0.164	0.127	0.062	0.176	0.002	0.008
Unclassified	Water Environ Res	All authors	New	-0.455	56	193	40.933	0.078	-0.039	0.182	0.085	-0.043	0.192	0.253	0.359
Pediatrics	World J Pediatr Congenit Heart Surg	All authors	New	NA	56	257	25.681	0.093	0.016	0.211	0.101	0.023	0.224	0.047	0.097
Endocrinology	Acta Diabetol	All authors	New	-0.006	55	385	48.571	0.033	-0.031	0.071	0.038	-0.024	0.075	0.269	0.375
Nephrology	Am J Nephrol	All authors	New	0.049	55	302	44.702	0.046	-0.02	0.108	0.051	-0.017	0.119	0.257	0.363
Molecular Biology	Am J Respir Cell Mol Biol	All authors	New	0.099	55	310	38.71	0.053	-0.041	0.119	0.059	-0.035	0.123	0.176	0.274
Microbiology	Anaerobe	All authors	New	-0.067	55	276	52.536	-0.024	-0.082	0.064	-0.019	-0.078	0.072	0.596	0.687
Medicine	Ann Behav Med	All authors	New	NA	55	268	52.985	0.049	-0.038	0.103	0.055	-0.026	0.113	0.303	0.412
Medicine	Case Rep Med	All authors	New	NA	55	238	28.992	0.165	0.033	0.261	0.171	0.04	0.26	0.002	0.008
Chemistry	Chirality	All authors	New	-0.265	55	224	42.411	0.054	-0.052	0.131	0.062	-0.049	0.142	0.346	0.456
Psychology	Cogn Process	All authors	New	NA	55	171	46.199	0.106	-0.016	0.323	0.109	-0.014	0.327	0.179	0.276
Microbiology	Curr Microbiol	All authors	New	-0.27	55	235	52.766	0.107	-0.011	0.198	0.115	-0.004	0.216	0.054	0.109
Urology	Curr Opin Urol	All authors	New	0.046	55	159	22.642	0.033	-0.049	0.242	0.042	-0.044	0.243	0.717	0.792
Medicine	Dev Period Med	All authors	New	NA	55	214	70.561	0.113	-0.019	0.192	0.117	-0.016	0.193	0.058	0.115
Medicine	Dis Aquat Org	All authors	New	NA	55	290	40.69	0.079	-0.032	0.106	0.087	-0.02	0.117	0.057	0.113
Pharmacology	Drug Deliv	All authors	New	0.243	55	249	40.562	0.046	-0.037	0.145	0.054	-0.025	0.141	0.343	0.453
Public Health	Health Place	All authors	New	0.089	55	216	51.389	0.09	-0.043	0.164	0.094	-0.043	0.161	0.121	0.203
Public Health	Health Promot Int	All authors	New	NA	55	226	57.965	0.093	-0.039	0.179	0.103	-0.027	0.186	0.101	0.176
Psychology	Hum Factors	All authors	New	-0.343	55	203	35.468	0.118	0.019	0.271	0.127	0.033	0.276	0.073	0.138
Public Health	Int J Health Policy Manag	All authors	New	NA	55	172	38.953	0.165	-0.01	0.269	0.173	0.004	0.278	0.033	0.075
Nursing	J Am Assoc Nurse Pract	All authors	New	NA	55	173	80.925	-0.08	-0.169	0.075	-0.069	-0.157	0.072	0.305	0.414
Pharmacology	J Am Pharm Assoc (2003)	All authors	New	NA	55	219	59.817	0.175	0.049	0.295	0.176	0.049	0.303	0.002	0.008
Unclassified	J Appl Biomech	All authors	New	-0.27	55	228	19.737	0.275	0.063	0.394	0.282	0.069	0.428	0	0
Public Health	J Infect Public Health	All authors	New	-0.222	55	244	40.574	0.048	-0.04	0.158	0.053	-0.033	0.168	0.379	0.487
Physiology	J Insect Physiol	All authors	New	-0.041	55	229	44.541	0.069	-0.039	0.159	0.075	-0.034	0.157	0.204	0.305
Nutritional Sciences	J Nutr Educ Behav	All authors	New	-0.026	55	252	76.587	0.056	-0.059	0.168	0.057	-0.058	0.168	0.258	0.363
Ophthalmology	J Pediatr Ophthalmol Strabismus	All authors	New	-0.253	55	219	42.922	-0.003	-0.088	0.115	0.003	-0.078	0.131	0.955	0.971
Pediatrics	J Pediatr Urol	All authors	New	-0.115	55	245	29.388	0.111	-0.005	0.202	0.119	-0.001	0.207	0.032	0.074
Psychology	J Pers Soc Psychol	All authors	New	NA	55	164	45.732	0.072	-0.035	0.237	0.075	-0.036	0.244	0.371	0.48
Hematology	Lancet Haematol	All authors	New	0.274	55	408	33.333	0.009	-0.025	0.031	0.013	-0.02	0.038	0.804	0.863
Medicine	Med Biol Eng Comput	All authors	New	-0.05	55	229	22.707	0.01	-0.094	0.044	0.017	-0.09	0.056	0.859	0.905
Neurology	Mult Scler Relat Disord	All authors	New	-0.364	55	316	46.203	0.05	-0.012	0.131	0.052	-0.007	0.129	0.185	0.284
Neurology	Neurochem Int	All authors	New	0.105	55	253	49.407	0.028	-0.057	0.066	0.03	-0.053	0.074	0.58	0.672
Medicine	Pain Physician	All authors	New	0.228	55	254	34.646	0.038	-0.015	0.179	0.044	-0.01	0.18	0.46	0.563
Pediatrics	Pediatr Surg Int	All authors	New	-0.178	55	292	36.986	0.06	-0.031	0.131	0.062	-0.032	0.125	0.152	0.243
Medicine	Rev Inst Med Trop Sao Paulo	All authors	New	-0.258	55	299	62.876	0.077	-0.006	0.148	0.082	0.002	0.153	0.05	0.102
Medicine	Sci Transl Med	All authors	New	0.906	55	291	32.302	0.024	-0.015	0.084	0.03	-0.009	0.087	0.62	0.708
Physiology	Tree Physiol	All authors	New	0.158	55	252	38.889	0.129	0.031	0.229	0.134	0.027	0.236	0.01	0.029
Medicine	Trends Mol Med	All authors	New	0.663	55	167	35.329	-0.025	-0.139	0.108	-0.017	-0.122	0.115	0.776	0.841
Pharmacology	Vascul Pharmacol	All authors	New	NA	55	315	47.937	0.069	-0.03	0.092	0.073	-0.026	0.094	0.079	0.147
Unclassified	Waste Manag Res	All authors	New	NA	55	192	31.771	0.098	-0.047	0.195	0.106	-0.05	0.204	0.159	0.253
Unclassified	Acta Bioeng Biomech	All authors	New	-0.389	54	239	40.167	0.173	0.054	0.272	0.174	0.062	0.264	0.001	0.004
Parasitology	Acta Parasitol	All authors	New	NA	54	242	43.388	-0.008	-0.085	0.059	-0.005	-0.079	0.063	0.878	0.919
Physiology	Am J Physiol Cell Physiol	All authors	New	NA	54	208	44.231	-0.061	-0.082	0.057	-0.057	-0.085	0.066	0.306	0.415
Epidemiology	Ann Epidemiol	All authors	New	-0.137	54	257	50.973	0.148	0.021	0.183	0.155	0.022	0.191	0.003	0.011
Gastroenterology	Ann Hepatol	All authors	New	-0.193	54	271	33.21	0.191	0.053	0.255	0.197	0.058	0.264	0	0
Metabolism	Antioxid Redox Signal	All authors	New	0.408	54	334	38.323	0.011	-0.069	0.025	0.013	-0.069	0.021	0.769	0.836
Computational Biology	BMC Syst Biol	All authors	New	0.013	54	234	37.607	0.17	0.049	0.315	0.175	0.035	0.316	0.003	0.011
Physiology	Can J Physiol Pharmacol	All authors	New	-0.165	54	285	38.947	0.167	0.037	0.195	0.174	0.045	0.193	0	0
Public Health	Cent Eur J Public Health	All authors	New	-0.578	54	233	46.352	0.131	0.032	0.272	0.137	0.035	0.285	0.011	0.031
Biochemistry	Chem Biodivers	All authors	New	-0.333	54	274	43.796	0.109	-0.014	0.168	0.112	-0.01	0.171	0.016	0.043
Neurology	Curr Neuropharmacol	All authors	New	0.15	54	198	37.879	0.127	-0.031	0.201	0.131	-0.034	0.201	0.053	0.107
Communicable Diseases	Curr Opin Infect Dis	All authors	New	0.199	54	138	41.304	-0.066	-0.242	0.088	-0.052	-0.223	0.126	0.511	0.61
Therapeutics	Expert Opin Ther Targets	All authors	New	0.359	54	221	35.747	0.162	0.08	0.303	0.168	0.084	0.3	0.003	0.011
Medicine	Forensic Sci Med Pathol	All authors	New	-0.027	54	191	41.885	0.004	-0.07	0.124	0.011	-0.073	0.128	0.953	0.969
Genetics, Medical	Hum Mutat	All authors	New	0.271	54	440	46.364	0.059	-0.012	0.059	0.064	-0.005	0.065	0.032	0.074
Biomedical Engineering	ISA Trans	All authors	New	-0.044	54	172	8.14	-0.037	-0.11	0.059	-0.026	-0.096	0.07	0.727	0.8
Biology	Integr Comp Biol	All authors	New	0.115	54	172	44.767	-0.075	-0.141	0.057	-0.069	-0.127	0.068	0.35	0.46
Behavioral Sciences	J Appl Behav Anal	All authors	New	NA	54	168	55.952	-0.086	-0.202	0.064	-0.077	-0.194	0.082	0.274	0.38
Biophysics	J Biophotonics	All authors	New	0.186	54	304	27.303	0	-0.055	0.063	0.005	-0.049	0.067	0.997	0.999
Chemistry	J Chem Ecol	All authors	New	-0.073	54	241	29.876	0.027	-0.054	0.095	0.03	-0.053	0.096	0.595	0.686
Medicine	J Med Econ	All authors	New	NA	54	265	37.736	0.021	-0.046	0.103	0.026	-0.042	0.106	0.647	0.73
Neoplasms	Lung Cancer	All authors	New	0.071	54	364	33.791	0.044	-0.002	0.134	0.048	0.004	0.144	0.161	0.255
Vascular Diseases	Phlebology	All authors	New	-0.27	54	189	29.63	0.141	0.011	0.202	0.146	0.007	0.225	0.049	0.1
Nuclear Medicine	Radiat Prot Dosimetry	All authors	New	NA	54	229	31.004	0.087	-0.016	0.172	0.092	-0.007	0.183	0.11	0.188
Medicine	Sao Paulo Med	All authors	New	NA	54	297	51.178	0.061	0.002	0.153	0.065	-0.006	0.155	0.124	0.207
Biochemistry	Trends Biochem Sci	All authors	New	0.615	54	157	38.217	0.057	-0.114	0.208	0.064	-0.104	0.214	0.506	0.607
Tropical Medicine	Vector Borne Zoonotic Dis	All authors	New	NA	54	313	47.604	0.001	-0.062	0.07	0.006	-0.065	0.076	0.98	0.989
Neurology	ACS Chem Neurosci	All authors	New	0.214	53	295	39.661	-0.003	-0.066	0.058	0.004	-0.063	0.077	0.94	0.962
Substance-Related Disorders	Addict Biol	All authors	New	0.248	53	322	47.826	0.041	-0.052	0.059	0.044	-0.046	0.063	0.265	0.371
Psychology	Arch Womens Ment Health	All authors	New	-0.061	53	259	69.498	0.078	0.007	0.164	0.081	0.009	0.169	0.088	0.159
Primary Health Care	Aust J Prim Health	All authors	New	-0.15	53	199	65.829	0.022	-0.072	0.118	0.034	-0.048	0.127	0.751	0.819
Obstetrics	BJOG	All authors	New	0.257	53	144	54.167	-0.024	-0.138	0.202	-0.015	-0.132	0.212	0.81	0.868
Genetics	BMC Genet	All authors	New	-0.149	53	300	41.333	0.117	0.023	0.169	0.122	0.033	0.178	0	0
Biochemistry	Biol Chem	All authors	New	-0.06	53	237	43.882	0.121	-0.005	0.172	0.127	0	0.184	0.023	0.057
Medicine	Biomed Pharmacother	All authors	New	0.062	53	282	46.809	0.124	0.059	0.219	0.131	0.06	0.224	0.001	0.004
Neoplasms	Cancer Cell	All authors	New	0.861	53	221	31.674	-0.092	-0.065	-0.005	-0.086	-0.059	0.002	0.13	0.215
Neoplasms	Cancer Chemother Pharmacol	All authors	New	-0.054	53	326	44.785	-0.029	-0.082	0.002	-0.025	-0.078	0.008	0.427	0.533
Unclassified	Case Rep Dent	All authors	New	NA	53	244	36.885	0.026	-0.04	0.124	0.034	-0.034	0.133	0.592	0.683
Medicine	Clin J Sport Med	All authors	New	0.058	53	248	29.032	0.047	-0.075	0.14	0.056	-0.07	0.15	0.35	0.46
Gastroenterology	Dig Dis	All authors	New	-0.201	53	192	37.5	-0.118	-0.15	-0.03	-0.109	-0.148	-0.023	0.07	0.134
Therapeutics	Expert Opin Ther Pat	All authors	New	NA	53	183	44.262	0.046	-0.05	0.179	0.056	-0.045	0.188	0.533	0.631
Immunology	Fish Shellfish Immunol	All authors	New	-0.027	53	215	37.209	0.136	0.006	0.204	0.145	0.019	0.214	0.017	0.045
Pathology	Int J Clin Exp Pathol	All authors	New	-0.125	53	283	41.696	0.196	0.08	0.269	0.201	0.088	0.279	0	0
Medicine	Int J Med Inform	All authors	New	0.069	53	257	40.856	0.13	0.038	0.216	0.137	0.036	0.219	0.004	0.014
Laboratory Animal Science	J Am Assoc Lab Anim Sci	All authors	New	-0.294	53	228	54.386	-0.045	-0.117	0.047	-0.04	-0.113	0.056	0.419	0.526
Psychiatry	J Atten Disord	All authors	New	0.083	53	229	48.472	0.099	-0.019	0.152	0.104	-0.021	0.165	0.068	0.13
Veterinary Medicine	J Vet Emerg Crit Care (San Antonio)	All authors	New	NA	53	237	60.759	-0.005	-0.042	0.144	0.002	-0.035	0.16	0.947	0.967
Medicine	Med Educ Online	All authors	New	NA	53	246	55.691	0.14	-0.009	0.176	0.145	-0.005	0.178	0.008	0.024
Cell Biology	Nat Cell Biol	All authors	New	0.722	53	286	34.615	-0.056	-0.003	0.107	-0.051	-0.001	0.107	0.192	0.291
Neurology	Neurol Neurochir Pol	All authors	New	-0.551	53	255	32.157	0.217	0.071	0.33	0.223	0.08	0.354	0	0
Medicine	Pain Pract	All authors	New	0.06	53	268	35.821	0.062	-0.021	0.145	0.066	-0.012	0.143	0.181	0.279
Botany	Photosyn Res	All authors	New	NA	53	193	27.979	0.115	-0.05	0.243	0.122	-0.041	0.24	0.066	0.128
Botany	Phytopathology	All authors	New	-0.115	53	211	34.597	-0.016	-0.078	0.078	-0.012	-0.079	0.079	0.801	0.86
Unclassified	Prosthet Orthot Int	All authors	New	-0.305	53	252	32.54	0.049	-0.055	0.142	0.052	-0.054	0.142	0.323	0.433
Psychology	Psychol Res	All authors	New	NA	53	162	41.975	0.075	-0.077	0.214	0.087	-0.055	0.239	0.355	0.464
Psychiatry	Psychosomatics	All authors	New	-0.166	53	218	38.073	0.008	-0.059	0.188	0.013	-0.049	0.186	0.883	0.921
Nursing	Rev Bras Enferm	All authors	New	NA	53	210	87.619	-0.02	-0.083	0.083	-0.006	-0.072	0.093	0.733	0.804
Pediatrics	Transl Pediatr	All authors	New	NA	53	150	44	0	-0.14	0.171	0.004	-0.142	0.182	1	1
Immunology	Trends Immunol	All authors	New	0.551	53	148	30.405	-0.075	-0.217	0.146	-0.059	-0.193	0.171	0.417	0.524
Nursing	West J Nurs Res	All authors	New	0.031	53	181	81.215	0	-0.081	0.088	0.014	-0.073	0.108	0.999	1
Chemistry Techniques, Analytical	Acta Crystallogr B Struct Sci Cryst Eng Mater	All authors	New	0.13	52	212	29.717	0.03	-0.052	0.113	0.039	-0.045	0.125	0.584	0.676
Physiology	Am J Physiol Gastrointest Liver Physiol	All authors	New	NA	52	289	39.792	0.019	-0.033	0.101	0.027	-0.028	0.098	0.635	0.721
Biochemistry	Biomarkers	All authors	New	-0.188	52	303	43.234	0.125	0.034	0.201	0.131	0.039	0.21	0	0
Biotechnology	Biosci Biotechnol Biochem	All authors	New	-0.366	52	231	30.303	0.047	-0.054	0.164	0.051	-0.041	0.167	0.356	0.464
Medicine	Br J Pain	All authors	New	NA	52	161	40.994	0.043	-0.117	0.124	0.053	-0.105	0.129	0.611	0.701
Orthopedics	Bull Hosp Jt Dis (2013)	All authors	New	NA	52	173	16.763	0.018	-0.064	0.153	0.029	-0.055	0.172	0.84	0.89
Endocrinology	Can J Diabetes	All authors	New	-0.094	52	201	43.781	0.04	-0.029	0.2	0.047	-0.034	0.187	0.542	0.64
Medicine	Cardiovasc Revasc Med	All authors	New	NA	52	323	20.743	0.065	-0.015	0.123	0.069	-0.006	0.136	0.074	0.14
Pharmacology	Clin Pharmacokinet	All authors	New	0.242	52	283	41.343	0.062	-0.014	0.134	0.065	-0.011	0.136	0.144	0.233
Neoplasms	Contemp Oncol (Pozn)	All authors	New	NA	52	276	51.812	0.137	0.029	0.209	0.142	0.025	0.214	0.002	0.008
Cardiology	Curr Opin Cardiol	All authors	New	-0.032	52	154	22.078	-0.106	-0.18	0.04	-0.093	-0.163	0.053	0.22	0.323
Biotechnology	Curr Pharm Biotechnol	All authors	New	-0.181	52	281	45.196	0.037	-0.041	0.119	0.043	-0.031	0.124	0.418	0.525
Cell Biology	Cytometry	All authors	New	NA	52	253	42.292	-0.013	-0.075	0.05	-0.005	-0.068	0.056	0.813	0.87
Biotechnology	Cytotechnology	All authors	New	-0.166	52	216	46.296	0.263	0.098	0.33	0.27	0.105	0.339	0	0
Medicine	Dis Model Mech	All authors	New	0.33	52	357	48.739	0.025	-0.019	0.092	0.03	-0.013	0.097	0.449	0.554
[truncated: 7,924 more rows]
