# Supplementary material for: Researchers collaborate with same-gendered colleagues more often than expected across the life sciences
Source: PLoS One. 2019 Apr 26;14(4):e0216128. doi: 10.1371/journal.pone.0216128 (PMC6485756; doi:10.1371/journal.pone.0216128)
Supplement: S2 Data — Note that the sample sizes include papers for which the gender of one or more authors was not determined by Holman et al. (CSV) [file pone.0216128.s013.csv]

journal	author_number	count	Discipline	percent
A A Case Rep	1	51	Anesthesiology	12.5
A A Case Rep	2	87	Anesthesiology	21.3
A A Case Rep	3	77	Anesthesiology	18.8
A A Case Rep	4	91	Anesthesiology	22.2
A A Case Rep	5+	103	Anesthesiology	25.2
AACN Adv Crit Care	1	261	Critical Care	52.5
AACN Adv Crit Care	2	129	Critical Care	26
AACN Adv Crit Care	3	62	Critical Care	12.5
AACN Adv Crit Care	4	25	Critical Care	5
AACN Adv Crit Care	5+	20	Critical Care	4
AACN Clin Issues	1	87	Nursing	46.5
AACN Clin Issues	2	55	Nursing	29.4
AACN Clin Issues	3	31	Nursing	16.6
AACN Clin Issues	4	7	Nursing	3.7
AACN Clin Issues	5+	7	Nursing	3.7
AANA	1	333	Nursing	41.5
AANA	2	159	Nursing	19.8
AANA	3	138	Nursing	17.2
AANA	4	71	Nursing	8.8
AANA	5+	102	Nursing	12.7
AAOHN	1	436	Nursing	54.8
AAOHN	2	151	Nursing	19
AAOHN	3	92	Nursing	11.6
AAOHN	4	47	Nursing	5.9
AAOHN	5+	70	Nursing	8.8
AAPS	1	115	Pharmacology	10.2
AAPS	2	186	Pharmacology	16.4
AAPS	3	187	Pharmacology	16.5
AAPS	4	158	Pharmacology	13.9
AAPS	5+	487	Pharmacology	43
AAPS PharmSciTech	1	57	Pharmacology	3.1
AAPS PharmSciTech	2	296	Pharmacology	16.3
AAPS PharmSciTech	3	396	Pharmacology	21.8
AAPS PharmSciTech	4	364	Pharmacology	20
AAPS PharmSciTech	5+	706	Pharmacology	38.8
Abdom Imaging	1	57	Diagnostic Imaging	4.3
Abdom Imaging	2	123	Diagnostic Imaging	9.2
Abdom Imaging	3	141	Diagnostic Imaging	10.6
Abdom Imaging	4	161	Diagnostic Imaging	12.1
Abdom Imaging	5+	851	Diagnostic Imaging	63.8
Abdom Radiol (NY)	1	10	Diagnostic Imaging	5.3
Abdom Radiol (NY)	2	29	Diagnostic Imaging	15.3
Abdom Radiol (NY)	3	20	Diagnostic Imaging	10.6
Abdom Radiol (NY)	4	25	Diagnostic Imaging	13.2
Abdom Radiol (NY)	5+	105	Diagnostic Imaging	55.6
ABNF	1	158	Nursing	54.1
ABNF	2	64	Nursing	21.9
ABNF	3	28	Nursing	9.6
ABNF	4	19	Nursing	6.5
ABNF	5+	23	Nursing	7.9
Acad Emerg Med	1	354	Medicine	10.7
Acad Emerg Med	2	459	Medicine	13.9
Acad Emerg Med	3	506	Medicine	15.3
Acad Emerg Med	4	479	Medicine	14.5
Acad Emerg Med	5+	1510	Medicine	45.6
Acad Med	1	1388	Medicine	26.8
Acad Med	2	896	Medicine	17.3
Acad Med	3	881	Medicine	17
Acad Med	4	648	Medicine	12.5
Acad Med	5+	1369	Medicine	26.4
Acad Pediatr	1	125	Pediatrics	15.6
Acad Pediatr	2	102	Pediatrics	12.8
Acad Pediatr	3	121	Pediatrics	15.1
Acad Pediatr	4	98	Pediatrics	12.3
Acad Pediatr	5+	353	Pediatrics	44.2
Acad Psychiatry	1	372	Psychiatry	24
Acad Psychiatry	2	292	Psychiatry	18.9
Acad Psychiatry	3	294	Psychiatry	19
Acad Psychiatry	4	205	Psychiatry	13.2
Acad Psychiatry	5+	385	Psychiatry	24.9
Acad Radiol	1	438	Radiology	13.7
Acad Radiol	2	303	Radiology	9.5
Acad Radiol	3	314	Radiology	9.8
Acad Radiol	4	352	Radiology	11
Acad Radiol	5+	1781	Radiology	55.9
Acc Chem Res	1	455	Chemistry	17.2
Acc Chem Res	2	799	Chemistry	30.2
Acc Chem Res	3	636	Chemistry	24.1
Acc Chem Res	4	381	Chemistry	14.4
Acc Chem Res	5+	373	Chemistry	14.1
Accid Anal Prev	1	300	Traumatology	9.5
Accid Anal Prev	2	728	Traumatology	23.1
Accid Anal Prev	3	815	Traumatology	25.9
Accid Anal Prev	4	577	Traumatology	18.3
Accid Anal Prev	5+	726	Traumatology	23.1
Accid Emerg Nurs	1	70	Nursing	37.6
Accid Emerg Nurs	2	50	Nursing	26.9
Accid Emerg Nurs	3	37	Nursing	19.9
Accid Emerg Nurs	4	14	Nursing	7.5
Accid Emerg Nurs	5+	15	Nursing	8.1
Account Res	1	175	Ethics	47.8
Account Res	2	103	Ethics	28.1
Account Res	3	40	Ethics	10.9
Account Res	4	18	Ethics	4.9
Account Res	5+	30	Ethics	8.2
ACG Case Rep	1	9	Unclassified	3.5
ACG Case Rep	2	41	Unclassified	15.8
ACG Case Rep	3	62	Unclassified	23.9
ACG Case Rep	4	81	Unclassified	31.3
ACG Case Rep	5+	66	Unclassified	25.5
ACP J Club	1	885	Medicine	77
ACP J Club	2	239	Medicine	20.8
ACP J Club	3	12	Medicine	1
ACP J Club	4	5	Medicine	0.4
ACP J Club	5+	9	Medicine	0.8
ACS Appl Mater Interfaces	1	37	Biochemistry	0.3
ACS Appl Mater Interfaces	2	680	Biochemistry	5.4
ACS Appl Mater Interfaces	3	1271	Biochemistry	10.1
ACS Appl Mater Interfaces	4	1826	Biochemistry	14.5
ACS Appl Mater Interfaces	5+	8781	Biochemistry	69.7
ACS Cent Sci	1	67	Unclassified	42.7
ACS Cent Sci	2	16	Unclassified	10.2
ACS Cent Sci	3	13	Unclassified	8.3
ACS Cent Sci	4	12	Unclassified	7.6
ACS Cent Sci	5+	49	Unclassified	31.2
ACS Chem Biol	1	201	Biochemistry	9.3
ACS Chem Biol	2	249	Biochemistry	11.5
ACS Chem Biol	3	226	Biochemistry	10.5
ACS Chem Biol	4	221	Biochemistry	10.2
ACS Chem Biol	5+	1263	Biochemistry	58.5
ACS Chem Neurosci	1	92	Neurology	11
ACS Chem Neurosci	2	83	Neurology	9.9
ACS Chem Neurosci	3	87	Neurology	10.4
ACS Chem Neurosci	4	99	Neurology	11.8
ACS Chem Neurosci	5+	479	Neurology	57
ACS Comb Sci	1	4	Chemistry	0.8
ACS Comb Sci	2	58	Chemistry	11.4
ACS Comb Sci	3	87	Chemistry	17.1
ACS Comb Sci	4	87	Chemistry	17.1
ACS Comb Sci	5+	272	Chemistry	53.5
ACS Med Chem Lett	1	228	Medicine	17.9
ACS Med Chem Lett	2	48	Medicine	3.8
ACS Med Chem Lett	3	33	Medicine	2.6
ACS Med Chem Lett	4	58	Medicine	4.5
ACS Med Chem Lett	5+	908	Medicine	71.2
ACS Nano	1	164	Nanotechnology	1.8
ACS Nano	2	509	Nanotechnology	5.7
ACS Nano	3	784	Nanotechnology	8.8
ACS Nano	4	1077	Nanotechnology	12.1
ACS Nano	5+	6374	Nanotechnology	71.6
ACS Synth Biol	1	26	Biology	5.1
ACS Synth Biol	2	80	Biology	15.7
ACS Synth Biol	3	61	Biology	12
ACS Synth Biol	4	97	Biology	19
ACS Synth Biol	5+	246	Biology	48.2
Acta Anaesthesiol Taiwan	1	41	Anesthesiology	7.6
Acta Anaesthesiol Taiwan	2	42	Anesthesiology	7.8
Acta Anaesthesiol Taiwan	3	78	Anesthesiology	14.4
Acta Anaesthesiol Taiwan	4	94	Anesthesiology	17.4
Acta Anaesthesiol Taiwan	5+	285	Anesthesiology	52.8
Acta Biochim Biophys Sin (Shanghai)	1	25	Biophysics	1.6
Acta Biochim Biophys Sin (Shanghai)	2	114	Biophysics	7.1
Acta Biochim Biophys Sin (Shanghai)	3	168	Biophysics	10.5
Acta Biochim Biophys Sin (Shanghai)	4	208	Biophysics	13
Acta Biochim Biophys Sin (Shanghai)	5+	1080	Biophysics	67.7
Acta Biochim Pol	1	88	Biochemistry	5.7
Acta Biochim Pol	2	226	Biochemistry	14.8
Acta Biochim Pol	3	277	Biochemistry	18.1
Acta Biochim Pol	4	285	Biochemistry	18.6
Acta Biochim Pol	5+	655	Biochemistry	42.8
Acta Bioeng Biomech	1	42	Unclassified	9.5
Acta Bioeng Biomech	2	93	Unclassified	21.1
Acta Bioeng Biomech	3	95	Unclassified	21.5
Acta Bioeng Biomech	4	88	Unclassified	20
Acta Bioeng Biomech	5+	123	Unclassified	27.9
Acta Biol Hung	1	25	Biology	4.6
Acta Biol Hung	2	60	Biology	11.1
Acta Biol Hung	3	114	Biology	21.1
Acta Biol Hung	4	92	Biology	17
Acta Biol Hung	5+	250	Biology	46.2
Acta Biomater	1	30	Biomedical Engineering	0.9
Acta Biomater	2	268	Biomedical Engineering	7.9
Acta Biomater	3	401	Biomedical Engineering	11.8
Acta Biomater	4	544	Biomedical Engineering	15.9
Acta Biomater	5+	2168	Biomedical Engineering	63.6
Acta Biomed	1	89	Medicine	12.3
Acta Biomed	2	83	Medicine	11.5
Acta Biomed	3	73	Medicine	10.1
Acta Biomed	4	81	Medicine	11.2
Acta Biomed	5+	398	Medicine	55
Acta Biotheor	1	103	Biology	38.4
Acta Biotheor	2	59	Biology	22
Acta Biotheor	3	52	Biology	19.4
Acta Biotheor	4	24	Biology	9
Acta Biotheor	5+	30	Biology	11.2
Acta Cardiol	1	72	Cardiology	4.6
Acta Cardiol	2	112	Cardiology	7.2
Acta Cardiol	3	353	Cardiology	22.5
Acta Cardiol	4	202	Cardiology	12.9
Acta Cardiol	5+	827	Cardiology	52.8
Acta Chim Slov	1	72	Chemistry	9.3
Acta Chim Slov	2	153	Chemistry	19.7
Acta Chim Slov	3	195	Chemistry	25.1
Acta Chim Slov	4	165	Chemistry	21.2
Acta Chim Slov	5+	193	Chemistry	24.8
Acta Chir Iugosl	1	33	General Surgery	9.5
Acta Chir Iugosl	2	15	General Surgery	4.3
Acta Chir Iugosl	3	25	General Surgery	7.2
Acta Chir Iugosl	4	33	General Surgery	9.5
Acta Chir Iugosl	5+	242	General Surgery	69.5
Acta Cir Bras	1	34	General Surgery	2.3
Acta Cir Bras	2	62	General Surgery	4.2
Acta Cir Bras	3	123	General Surgery	8.4
Acta Cir Bras	4	182	General Surgery	12.4
Acta Cir Bras	5+	1061	General Surgery	72.6
Acta Clin Croat	1	55	Medicine	8.5
Acta Clin Croat	2	56	Medicine	8.6
Acta Clin Croat	3	78	Medicine	12
Acta Clin Croat	4	86	Medicine	13.3
Acta Clin Croat	5+	373	Medicine	57.6
Acta Crystallogr	1	231	Chemistry Techniques, Analytical	4.3
Acta Crystallogr	2	917	Chemistry Techniques, Analytical	17.2
Acta Crystallogr	3	1309	Chemistry Techniques, Analytical	24.6
Acta Crystallogr	4	1367	Chemistry Techniques, Analytical	25.7
Acta Crystallogr	5+	1503	Chemistry Techniques, Analytical	28.2
Acta Crystallogr A Found Adv	1	43	Chemistry Techniques, Analytical	32.1
Acta Crystallogr A Found Adv	2	34	Chemistry Techniques, Analytical	25.4
Acta Crystallogr A Found Adv	3	27	Chemistry Techniques, Analytical	20.1
Acta Crystallogr A Found Adv	4	16	Chemistry Techniques, Analytical	11.9
Acta Crystallogr A Found Adv	5+	14	Chemistry Techniques, Analytical	10.4
Acta Crystallogr A Found Crystallogr	1	167	Chemistry Techniques, Analytical	30
Acta Crystallogr A Found Crystallogr	2	151	Chemistry Techniques, Analytical	27.2
Acta Crystallogr A Found Crystallogr	3	97	Chemistry Techniques, Analytical	17.4
Acta Crystallogr A Found Crystallogr	4	49	Chemistry Techniques, Analytical	8.8
Acta Crystallogr A Found Crystallogr	5+	92	Chemistry Techniques, Analytical	16.5
Acta Crystallogr B Struct Sci Cryst Eng Mater	1	46	Chemistry Techniques, Analytical	14.2
Acta Crystallogr B Struct Sci Cryst Eng Mater	2	40	Chemistry Techniques, Analytical	12.4
Acta Crystallogr B Struct Sci Cryst Eng Mater	3	68	Chemistry Techniques, Analytical	21.1
Acta Crystallogr B Struct Sci Cryst Eng Mater	4	55	Chemistry Techniques, Analytical	17
Acta Crystallogr B Struct Sci Cryst Eng Mater	5+	114	Chemistry Techniques, Analytical	35.3
Acta Crystallogr C Struct Chem	1	36	Chemistry Techniques, Analytical	6.8
Acta Crystallogr C Struct Chem	2	72	Chemistry Techniques, Analytical	13.7
Acta Crystallogr C Struct Chem	3	134	Chemistry Techniques, Analytical	25.4
Acta Crystallogr C Struct Chem	4	127	Chemistry Techniques, Analytical	24.1
Acta Crystallogr C Struct Chem	5+	158	Chemistry Techniques, Analytical	30
Acta Crystallogr D Biol Crystallogr	1	160	Chemistry Techniques, Analytical	4.8
Acta Crystallogr D Biol Crystallogr	2	288	Chemistry Techniques, Analytical	8.6
Acta Crystallogr D Biol Crystallogr	3	412	Chemistry Techniques, Analytical	12.3
Acta Crystallogr D Biol Crystallogr	4	545	Chemistry Techniques, Analytical	16.2
Acta Crystallogr D Biol Crystallogr	5+	1950	Chemistry Techniques, Analytical	58.1
Acta Crystallogr E Crystallogr Commun	1	43	Chemistry Techniques, Analytical	3.3
Acta Crystallogr E Crystallogr Commun	2	171	Chemistry Techniques, Analytical	13.3
Acta Crystallogr E Crystallogr Commun	3	282	Chemistry Techniques, Analytical	22
Acta Crystallogr E Crystallogr Commun	4	308	Chemistry Techniques, Analytical	24
Acta Crystallogr E Crystallogr Commun	5+	480	Chemistry Techniques, Analytical	37.4
Acta Crystallogr F Struct Biol Commun	1	12	Chemistry Techniques, Analytical	1.8
Acta Crystallogr F Struct Biol Commun	2	77	Chemistry Techniques, Analytical	11.5
Acta Crystallogr F Struct Biol Commun	3	81	Chemistry Techniques, Analytical	12.1
Acta Crystallogr F Struct Biol Commun	4	130	Chemistry Techniques, Analytical	19.5
Acta Crystallogr F Struct Biol Commun	5+	368	Chemistry Techniques, Analytical	55.1
Acta Crystallogr Sect E Struct Rep Online	1	1639	Chemistry Techniques, Analytical	7.3
Acta Crystallogr Sect E Struct Rep Online	2	2951	Chemistry Techniques, Analytical	13.1
Acta Crystallogr Sect E Struct Rep Online	3	5082	Chemistry Techniques, Analytical	22.5
Acta Crystallogr Sect E Struct Rep Online	4	5634	Chemistry Techniques, Analytical	24.9
Acta Crystallogr Sect E Struct Rep Online	5+	7290	Chemistry Techniques, Analytical	32.3
Acta Crystallogr Sect F Struct Biol Cryst Commun	1	14	Chemistry Techniques, Analytical	0.5
Acta Crystallogr Sect F Struct Biol Cryst Commun	2	184	Chemistry Techniques, Analytical	6.4
Acta Crystallogr Sect F Struct Biol Cryst Commun	3	274	Chemistry Techniques, Analytical	9.5
Acta Crystallogr Sect F Struct Biol Cryst Commun	4	527	Chemistry Techniques, Analytical	18.3
Acta Crystallogr Sect F Struct Biol Cryst Commun	5+	1885	Chemistry Techniques, Analytical	65.4
Acta Cytol	1	131	Cell Biology	6.5
Acta Cytol	2	233	Cell Biology	11.6
Acta Cytol	3	402	Cell Biology	20
Acta Cytol	4	401	Cell Biology	20
Acta Cytol	5+	841	Cell Biology	41.9
Acta Derm Venereol	1	77	Dermatology	2.7
Acta Derm Venereol	2	241	Dermatology	8.6
Acta Derm Venereol	3	439	Dermatology	15.6
Acta Derm Venereol	4	511	Dermatology	18.2
Acta Derm Venereol	5+	1542	Dermatology	54.9
Acta Dermatovenerol Alp Pannonica Adriat	1	28	Dermatology	11.1
Acta Dermatovenerol Alp Pannonica Adriat	2	48	Dermatology	19
Acta Dermatovenerol Alp Pannonica Adriat	3	37	Dermatology	14.6
Acta Dermatovenerol Alp Pannonica Adriat	4	50	Dermatology	19.8
Acta Dermatovenerol Alp Pannonica Adriat	5+	90	Dermatology	35.6
Acta Dermatovenerol Croat	1	80	Dermatology	12.2
Acta Dermatovenerol Croat	2	87	Dermatology	13.2
Acta Dermatovenerol Croat	3	125	Dermatology	19
Acta Dermatovenerol Croat	4	127	Dermatology	19.3
Acta Dermatovenerol Croat	5+	239	Dermatology	36.3
Acta Diabetol	1	19	Endocrinology	2.7
Acta Diabetol	2	39	Endocrinology	5.5
Acta Diabetol	3	57	Endocrinology	8
Acta Diabetol	4	71	Endocrinology	9.9
Acta Diabetol	5+	529	Endocrinology	74
Acta Gastroenterol Belg	1	43	Gastroenterology	12.1
Acta Gastroenterol Belg	2	25	Gastroenterology	7
Acta Gastroenterol Belg	3	31	Gastroenterology	8.7
Acta Gastroenterol Belg	4	53	Gastroenterology	14.9
Acta Gastroenterol Belg	5+	203	Gastroenterology	57.2
Acta Gastroenterol Latinoam	1	93	Gastroenterology	14.9
Acta Gastroenterol Latinoam	2	54	Gastroenterology	8.6
Acta Gastroenterol Latinoam	3	101	Gastroenterology	16.1
Acta Gastroenterol Latinoam	4	62	Gastroenterology	9.9
Acta Gastroenterol Latinoam	5+	316	Gastroenterology	50.5
Acta Haematol	1	66	Hematology	5.5
Acta Haematol	2	112	Hematology	9.3
Acta Haematol	3	112	Hematology	9.3
Acta Haematol	4	111	Hematology	9.2
Acta Haematol	5+	801	Hematology	66.6
Acta Histochem	1	84	Cell Biology	6.9
Acta Histochem	2	115	Cell Biology	9.4
Acta Histochem	3	135	Cell Biology	11
Acta Histochem	4	171	Cell Biology	14
Acta Histochem	5+	717	Cell Biology	58.7
Acta Histochem Cytochem	1	5	Unclassified	1.9
Acta Histochem Cytochem	2	22	Unclassified	8.2
Acta Histochem Cytochem	3	21	Unclassified	7.8
Acta Histochem Cytochem	4	23	Unclassified	8.6
Acta Histochem Cytochem	5+	198	Unclassified	73.6
Acta Inform Med	1	53	Medicine	14.2
Acta Inform Med	2	48	Medicine	12.9
Acta Inform Med	3	73	Medicine	19.6
Acta Inform Med	4	76	Medicine	20.4
Acta Inform Med	5+	122	Medicine	32.8
Acta Med Croatica	1	230	Medicine	20.7
Acta Med Croatica	2	168	Medicine	15.1
Acta Med Croatica	3	193	Medicine	17.4
Acta Med Croatica	4	153	Medicine	13.8
Acta Med Croatica	5+	366	Medicine	33
Acta Med Hist Adriat	1	93	Medicine	49.5
Acta Med Hist Adriat	2	34	Medicine	18.1
Acta Med Hist Adriat	3	29	Medicine	15.4
Acta Med Hist Adriat	4	13	Medicine	6.9
Acta Med Hist Adriat	5+	19	Medicine	10.1
Acta Med Indones	1	154	Medicine	25.5
Acta Med Indones	2	111	Medicine	18.3
Acta Med Indones	3	108	Medicine	17.9
Acta Med Indones	4	95	Medicine	15.7
Acta Med Indones	5+	137	Medicine	22.6
Acta Med Iran	1	38	Medicine	3.7
Acta Med Iran	2	99	Medicine	9.7
Acta Med Iran	3	170	Medicine	16.7
Acta Med Iran	4	222	Medicine	21.9
Acta Med Iran	5+	487	Medicine	47.9
Acta Med Okayama	1	11	Medicine	1.5
Acta Med Okayama	2	36	Medicine	5
Acta Med Okayama	3	65	Medicine	9
Acta Med Okayama	4	79	Medicine	10.9
Acta Med Okayama	5+	532	Medicine	73.6
Acta Med Port	1	173	Medicine	11.3
Acta Med Port	2	200	Medicine	13.1
Acta Med Port	3	262	Medicine	17.1
Acta Med Port	4	258	Medicine	16.9
Acta Med Port	5+	635	Medicine	41.6
Acta Medica (Hradec Kralove)	1	36	Medicine	7.1
Acta Medica (Hradec Kralove)	2	76	Medicine	15
Acta Medica (Hradec Kralove)	3	84	Medicine	16.5
Acta Medica (Hradec Kralove)	4	104	Medicine	20.5
Acta Medica (Hradec Kralove)	5+	208	Medicine	40.9
Acta Microbiol Immunol Hung	1	37	Immunology	9.8
Acta Microbiol Immunol Hung	2	32	Immunology	8.4
Acta Microbiol Immunol Hung	3	51	Immunology	13.5
Acta Microbiol Immunol Hung	4	58	Immunology	15.3
Acta Microbiol Immunol Hung	5+	201	Immunology	53
Acta Neurobiol Exp (Wars)	1	63	Neurology	10.9
Acta Neurobiol Exp (Wars)	2	106	Neurology	18.4
Acta Neurobiol Exp (Wars)	3	98	Neurology	17
Acta Neurobiol Exp (Wars)	4	92	Neurology	16
Acta Neurobiol Exp (Wars)	5+	217	Neurology	37.7
Acta Neurochir (Wien)	1	147	Neurology	5.5
Acta Neurochir (Wien)	2	230	Neurology	8.6
Acta Neurochir (Wien)	3	351	Neurology	13.1
Acta Neurochir (Wien)	4	520	Neurology	19.4
Acta Neurochir (Wien)	5+	1431	Neurology	53.4
Acta Neurochir Suppl	1	61	Neurology	7.2
Acta Neurochir Suppl	2	71	Neurology	8.4
Acta Neurochir Suppl	3	97	Neurology	11.5
Acta Neurochir Suppl	4	113	Neurology	13.4
Acta Neurochir Suppl	5+	503	Neurology	59.5
Acta Neurol Belg	1	57	Neurology	6.6
Acta Neurol Belg	2	92	Neurology	10.7
Acta Neurol Belg	3	158	Neurology	18.4
Acta Neurol Belg	4	157	Neurology	18.3
Acta Neurol Belg	5+	396	Neurology	46
Acta Neuropathol	1	114	Neurology	5.6
Acta Neuropathol	2	142	Neurology	7
Acta Neuropathol	3	159	Neurology	7.8
Acta Neuropathol	4	200	Neurology	9.9
Acta Neuropathol	5+	1415	Neurology	69.7
Acta Neuropathol Commun	1	1	Neurology	0.3
Acta Neuropathol Commun	2	13	Neurology	3.3
Acta Neuropathol Commun	3	14	Neurology	3.5
Acta Neuropathol Commun	4	31	Neurology	7.8
Acta Neuropathol Commun	5+	338	Neurology	85.1
Acta Neuropsychiatr	1	81	Neurology	14.2
Acta Neuropsychiatr	2	63	Neurology	11.1
Acta Neuropsychiatr	3	89	Neurology	15.6
Acta Neuropsychiatr	4	74	Neurology	13
Acta Neuropsychiatr	5+	263	Neurology	46.1
Acta Obstet Gynecol Scand	1	276	Gynecology	7.9
Acta Obstet Gynecol Scand	2	372	Gynecology	10.6
Acta Obstet Gynecol Scand	3	601	Gynecology	17.1
Acta Obstet Gynecol Scand	4	629	Gynecology	17.9
Acta Obstet Gynecol Scand	5+	1632	Gynecology	46.5
Acta Odontol Latinoam	1	0	Dentistry	0
Acta Odontol Latinoam	2	17	Dentistry	5.3
Acta Odontol Latinoam	3	48	Dentistry	15.1
Acta Odontol Latinoam	4	78	Dentistry	24.5
Acta Odontol Latinoam	5+	175	Dentistry	55
Acta Odontol Scand	1	30	Dentistry	2.5
Acta Odontol Scand	2	127	Dentistry	10.4
Acta Odontol Scand	3	224	Dentistry	18.4
Acta Odontol Scand	4	272	Dentistry	22.4
Acta Odontol Scand	5+	563	Dentistry	46.3
Acta Oncol	1	146	Neoplasms	5.6
Acta Oncol	2	165	Neoplasms	6.4
Acta Oncol	3	283	Neoplasms	10.9
Acta Oncol	4	387	Neoplasms	14.9
Acta Oncol	5+	1615	Neoplasms	62.2
Acta Ophthalmol	1	155	Ophthalmology	6.6
Acta Ophthalmol	2	224	Ophthalmology	9.5
Acta Ophthalmol	3	358	Ophthalmology	15.2
Acta Ophthalmol	4	447	Ophthalmology	18.9
Acta Ophthalmol	5+	1176	Ophthalmology	49.8
Acta Ophthalmol Scand	1	89	Ophthalmology	9.4
Acta Ophthalmol Scand	2	140	Ophthalmology	14.8
Acta Ophthalmol Scand	3	210	Ophthalmology	22.2
Acta Ophthalmol Scand	4	192	Ophthalmology	20.3
Acta Ophthalmol Scand	5+	315	Ophthalmology	33.3
Acta Orthop	1	75	Orthopedics	5
Acta Orthop	2	125	Orthopedics	8.3
Acta Orthop	3	217	Orthopedics	14.3
Acta Orthop	4	282	Orthopedics	18.6
Acta Orthop	5+	816	Orthopedics	53.9
Acta Orthop Belg	1	57	Orthopedics	3.5
Acta Orthop Belg	2	216	Orthopedics	13.4
Acta Orthop Belg	3	381	Orthopedics	23.6
Acta Orthop Belg	4	411	Orthopedics	25.4
Acta Orthop Belg	5+	552	Orthopedics	34.1
Acta Orthop Scand	1	21	Orthopedics	5.4
Acta Orthop Scand	2	49	Orthopedics	12.7
Acta Orthop Scand	3	60	Orthopedics	15.5
Acta Orthop Scand	4	90	Orthopedics	23.3
Acta Orthop Scand	5+	167	Orthopedics	43.2
Acta Orthop Traumatol Turc	1	53	Traumatology	4.1
Acta Orthop Traumatol Turc	2	103	Traumatology	8
Acta Orthop Traumatol Turc	3	204	Traumatology	15.9
Acta Orthop Traumatol Turc	4	323	Traumatology	25.2
Acta Orthop Traumatol Turc	5+	600	Traumatology	46.8
Acta Ortop Bras	1	3	Unclassified	1.1
Acta Ortop Bras	2	14	Unclassified	5.1
Acta Ortop Bras	3	32	Unclassified	11.8
Acta Ortop Bras	4	36	Unclassified	13.2
Acta Ortop Bras	5+	187	Unclassified	68.8
Acta Ortop Mex	1	41	Orthopedics	15.5
Acta Ortop Mex	2	51	Orthopedics	19.3
Acta Ortop Mex	3	67	Orthopedics	25.4
Acta Ortop Mex	4	38	Orthopedics	14.4
Acta Ortop Mex	5+	67	Orthopedics	25.4
Acta Otolaryngol	1	74	Otolaryngology	2.5
Acta Otolaryngol	2	232	Otolaryngology	7.8
Acta Otolaryngol	3	399	Otolaryngology	13.3
Acta Otolaryngol	4	510	Otolaryngology	17.1
Acta Otolaryngol	5+	1775	Otolaryngology	59.4
Acta Otolaryngol Suppl	1	12	Otolaryngology	4.3
Acta Otolaryngol Suppl	2	24	Otolaryngology	8.6
Acta Otolaryngol Suppl	3	27	Otolaryngology	9.6
Acta Otolaryngol Suppl	4	49	Otolaryngology	17.5
Acta Otolaryngol Suppl	5+	168	Otolaryngology	60
Acta Otorrinolaringol Esp	1	35	Otolaryngology	3.9
Acta Otorrinolaringol Esp	2	67	Otolaryngology	7.5
Acta Otorrinolaringol Esp	3	173	Otolaryngology	19.3
Acta Otorrinolaringol Esp	4	241	Otolaryngology	26.8
Acta Otorrinolaringol Esp	5+	382	Otolaryngology	42.5
Acta Paediatr	1	429	Pediatrics	12
Acta Paediatr	2	384	Pediatrics	10.7
Acta Paediatr	3	504	Pediatrics	14.1
Acta Paediatr	4	569	Pediatrics	15.9
Acta Paediatr	5+	1701	Pediatrics	47.4
Acta Parasitol	1	15	Parasitology	3.4
Acta Parasitol	2	67	Parasitology	15.1
Acta Parasitol	3	94	Parasitology	21.2
Acta Parasitol	4	79	Parasitology	17.8
Acta Parasitol	5+	188	Parasitology	42.4
Acta Pharm	1	16	Pharmacology	3
Acta Pharm	2	85	Pharmacology	15.8
Acta Pharm	3	148	Pharmacology	27.6
Acta Pharm	4	124	Pharmacology	23.1
Acta Pharm	5+	164	Pharmacology	30.5
Acta Pharm Hung	1	51	Pharmacology	17.7
Acta Pharm Hung	2	61	Pharmacology	21.2
Acta Pharm Hung	3	57	Pharmacology	19.8
Acta Pharm Hung	4	32	Pharmacology	11.1
Acta Pharm Hung	5+	87	Pharmacology	30.2
Acta Pharm Sin	1	11	Pharmacology	6.3
Acta Pharm Sin	2	24	Pharmacology	13.8
Acta Pharm Sin	3	26	Pharmacology	14.9
Acta Pharm Sin	4	18	Pharmacology	10.3
Acta Pharm Sin	5+	95	Pharmacology	54.6
Acta Pharmacol Sin	1	62	Pharmacology	2.1
Acta Pharmacol Sin	2	280	Pharmacology	9.4
Acta Pharmacol Sin	3	315	Pharmacology	10.6
Acta Pharmacol Sin	4	365	Pharmacology	12.3
Acta Pharmacol Sin	5+	1957	Pharmacology	65.7
Acta Physiol Hung	1	19	Physiology	6.6
Acta Physiol Hung	2	24	Physiology	8.3
Acta Physiol Hung	3	39	Physiology	13.4
Acta Physiol Hung	4	42	Physiology	14.5
Acta Physiol Hung	5+	166	Physiology	57.2
Acta Pol Pharm	1	98	Pharmacology	6.2
Acta Pol Pharm	2	309	Pharmacology	19.4
Acta Pol Pharm	3	362	Pharmacology	22.8
Acta Pol Pharm	4	295	Pharmacology	18.6
Acta Pol Pharm	5+	525	Pharmacology	33
Acta Psychiatr Scand	1	149	Psychiatry	36
Acta Psychiatr Scand	2	68	Psychiatry	16.4
Acta Psychiatr Scand	3	26	Psychiatry	6.3
Acta Psychiatr Scand	4	29	Psychiatry	7
Acta Psychiatr Scand	5+	142	Psychiatry	34.3
Acta Psychol (Amst)	1	130	Psychology	8.6
Acta Psychol (Amst)	2	486	Psychology	32.3
Acta Psychol (Amst)	3	457	Psychology	30.4
Acta Psychol (Amst)	4	265	Psychology	17.6
Acta Psychol (Amst)	5+	165	Psychology	11
Acta Radiol	1	144	Radiology	9.3
Acta Radiol	2	66	Radiology	4.3
Acta Radiol	3	106	Radiology	6.9
Acta Radiol	4	180	Radiology	11.7
Acta Radiol	5+	1048	Radiology	67.9
Acta Reumatol Port	1	49	Rheumatology	10.4
Acta Reumatol Port	2	55	Rheumatology	11.7
Acta Reumatol Port	3	81	Rheumatology	17.3
Acta Reumatol Port	4	86	Rheumatology	18.3
Acta Reumatol Port	5+	198	Rheumatology	42.2
Acta Trop	1	92	Tropical Medicine	4.2
Acta Trop	2	172	Tropical Medicine	7.8
Acta Trop	3	242	Tropical Medicine	11
Acta Trop	4	278	Tropical Medicine	12.7
Acta Trop	5+	1411	Tropical Medicine	64.3
Acta Vet Hung	1	13	Veterinary Medicine	2.1
Acta Vet Hung	2	52	Veterinary Medicine	8.3
Acta Vet Hung	3	85	Veterinary Medicine	13.6
Acta Vet Hung	4	99	Veterinary Medicine	15.8
Acta Vet Hung	5+	378	Veterinary Medicine	60.3
Acta Vet Scand	1	17	Veterinary Medicine	2.4
Acta Vet Scand	2	61	Veterinary Medicine	8.4
Acta Vet Scand	3	110	Veterinary Medicine	15.2
Acta Vet Scand	4	149	Veterinary Medicine	20.6
Acta Vet Scand	5+	385	Veterinary Medicine	53.3
Actas Dermosifiliogr	1	17	Dermatology	6
Actas Dermosifiliogr	2	21	Dermatology	7.4
Actas Dermosifiliogr	3	32	Dermatology	11.3
Actas Dermosifiliogr	4	52	Dermatology	18.3
Actas Dermosifiliogr	5+	162	Dermatology	57
Actas Esp Psiquiatr	1	14	Psychiatry	5.1
Actas Esp Psiquiatr	2	38	Psychiatry	13.8
Actas Esp Psiquiatr	3	46	Psychiatry	16.7
Actas Esp Psiquiatr	4	61	Psychiatry	22.1
Actas Esp Psiquiatr	5+	117	Psychiatry	42.4
Actas Urol Esp	1	27	Urology	8.4
Actas Urol Esp	2	27	Urology	8.4
Actas Urol Esp	3	26	Urology	8
Actas Urol Esp	4	27	Urology	8.4
Actas Urol Esp	5+	216	Urology	66.9
Acupunct Electrother Res	1	16	Complementary Therapies	11.1
Acupunct Electrother Res	2	15	Complementary Therapies	10.4
Acupunct Electrother Res	3	22	Complementary Therapies	15.3
Acupunct Electrother Res	4	19	Complementary Therapies	13.2
Acupunct Electrother Res	5+	72	Complementary Therapies	50
Acupunct Med	1	182	Medicine	24.9
Acupunct Med	2	124	Medicine	17
Acupunct Med	3	95	Medicine	13
Acupunct Med	4	92	Medicine	12.6
Acupunct Med	5+	238	Medicine	32.6
Acute Card Care	1	24	Cardiology	7.9
Acute Card Care	2	34	Cardiology	11.1
Acute Card Care	3	43	Cardiology	14.1
Acute Card Care	4	35	Cardiology	11.5
Acute Card Care	5+	169	Cardiology	55.4
Acute Med	1	57	Medicine	20.9
Acute Med	2	81	Medicine	29.7
Acute Med	3	72	Medicine	26.4
Acute Med	4	30	Medicine	11
Acute Med	5+	33	Medicine	12.1
Adapt Phys Activ	1	12	Unclassified	6.4
Adapt Phys Activ	2	55	Unclassified	29.4
Adapt Phys Activ	3	46	Unclassified	24.6
Adapt Phys Activ	4	41	Unclassified	21.9
Adapt Phys Activ	5+	33	Unclassified	17.6
Addict Behav	1	87	Substance-Related Disorders	2.7
Addict Behav	2	463	Substance-Related Disorders	14.6
Addict Behav	3	681	Substance-Related Disorders	21.5
Addict Behav	4	721	Substance-Related Disorders	22.8
Addict Behav	5+	1214	Substance-Related Disorders	38.3
Addict Biol	1	38	Substance-Related Disorders	4.3
Addict Biol	2	87	Substance-Related Disorders	9.8
Addict Biol	3	83	Substance-Related Disorders	9.4
Addict Biol	4	115	Substance-Related Disorders	13
Addict Biol	5+	564	Substance-Related Disorders	63.6
Addict Health	1	7	Unclassified	4.5
Addict Health	2	15	Unclassified	9.7
Addict Health	3	60	Unclassified	38.7
Addict Health	4	35	Unclassified	22.6
Addict Health	5+	38	Unclassified	24.5
Addict Sci Clin Pract	1	20	Substance-Related Disorders	13.4
Addict Sci Clin Pract	2	23	Substance-Related Disorders	15.4
Addict Sci Clin Pract	3	26	Substance-Related Disorders	17.4
Addict Sci Clin Pract	4	20	Substance-Related Disorders	13.4
Addict Sci Clin Pract	5+	60	Substance-Related Disorders	40.3
Addiction	1	1306	Substance-Related Disorders	28.8
Addiction	2	759	Substance-Related Disorders	16.7
Addiction	3	600	Substance-Related Disorders	13.2
Addiction	4	493	Substance-Related Disorders	10.9
Addiction	5+	1381	Substance-Related Disorders	30.4
Adicciones	1	60	Substance-Related Disorders	17.5
Adicciones	2	48	Substance-Related Disorders	14
Adicciones	3	67	Substance-Related Disorders	19.5
Adicciones	4	56	Substance-Related Disorders	16.3
Adicciones	5+	112	Substance-Related Disorders	32.7
Adipocyte	1	26	Unclassified	16.4
Adipocyte	2	33	Unclassified	20.8
Adipocyte	3	31	Unclassified	19.5
Adipocyte	4	19	Unclassified	11.9
Adipocyte	5+	50	Unclassified	31.4
Adm Policy Ment Health	1	95	Psychology	12.1
Adm Policy Ment Health	2	110	Psychology	14
Adm Policy Ment Health	3	132	Psychology	16.8
Adm Policy Ment Health	4	148	Psychology	18.8
Adm Policy Ment Health	5+	301	Psychology	38.3
Adolesc Med Clin	1	42	Medicine	37.8
Adolesc Med Clin	2	46	Medicine	41.4
Adolesc Med Clin	3	17	Medicine	15.3
Adolesc Med Clin	4	5	Medicine	4.5
Adolesc Med Clin	5+	1	Medicine	0.9
Adolesc Med State Art Rev	1	108	Medicine	29.5
Adolesc Med State Art Rev	2	157	Medicine	42.9
Adolesc Med State Art Rev	3	62	Medicine	16.9
Adolesc Med State Art Rev	4	23	Medicine	6.3
Adolesc Med State Art Rev	5+	16	Medicine	4.4
Adolescence	1	70	Pediatrics	16.9
Adolescence	2	141	Pediatrics	34
Adolescence	3	102	Pediatrics	24.6
Adolescence	4	57	Pediatrics	13.7
Adolescence	5+	45	Pediatrics	10.8
Adv Anat Pathol	1	144	Pathology	25.9
Adv Anat Pathol	2	206	Pathology	37.1
Adv Anat Pathol	3	96	Pathology	17.3
Adv Anat Pathol	4	52	Pathology	9.4
Adv Anat Pathol	5+	57	Pathology	10.3
Adv Appl Microbiol	1	70	Microbiology	26.1
Adv Appl Microbiol	2	94	Microbiology	35.1
Adv Appl Microbiol	3	60	Microbiology	22.4
Adv Appl Microbiol	4	21	Microbiology	7.8
Adv Appl Microbiol	5+	23	Microbiology	8.6
Adv Biochem Eng Biotechnol	1	115	Biotechnology	19
Adv Biochem Eng Biotechnol	2	192	Biotechnology	31.7
Adv Biochem Eng Biotechnol	3	114	Biotechnology	18.8
Adv Biochem Eng Biotechnol	4	86	Biotechnology	14.2
Adv Biochem Eng Biotechnol	5+	98	Biotechnology	16.2
Adv Bioinformatics	1	9	Bioinformatics	5.7
Adv Bioinformatics	2	26	Bioinformatics	16.6
Adv Bioinformatics	3	34	Bioinformatics	21.7
Adv Bioinformatics	4	37	Bioinformatics	23.6
Adv Bioinformatics	5+	51	Bioinformatics	32.5
Adv Biol Regul	1	19	Cell Biology	11.5
Adv Biol Regul	2	37	Cell Biology	22.4
Adv Biol Regul	3	30	Cell Biology	18.2
Adv Biol Regul	4	19	Cell Biology	11.5
Adv Biol Regul	5+	60	Cell Biology	36.4
Adv Biomed Res	1	15	Medicine	1.8
Adv Biomed Res	2	73	Medicine	8.9
Adv Biomed Res	3	172	Medicine	21
Adv Biomed Res	4	183	Medicine	22.4
Adv Biomed Res	5+	375	Medicine	45.8
Adv Cancer Res	1	51	Neoplasms	14.7
Adv Cancer Res	2	129	Neoplasms	37.2
Adv Cancer Res	3	57	Neoplasms	16.4
Adv Cancer Res	4	42	Neoplasms	12.1
Adv Cancer Res	5+	68	Neoplasms	19.6
Adv Cardiol	1	56	Cardiology	40.3
Adv Cardiol	2	43	Cardiology	30.9
Adv Cardiol	3	21	Cardiology	15.1
Adv Cardiol	4	4	Cardiology	2.9
Adv Cardiol	5+	15	Cardiology	10.8
Adv Child Dev Behav	1	66	Psychology	28.6
Adv Child Dev Behav	2	81	Psychology	35.1
Adv Child Dev Behav	3	60	Psychology	26
Adv Child Dev Behav	4	11	Psychology	4.8
Adv Child Dev Behav	5+	13	Psychology	5.6
Adv Chronic Kidney Dis	1	249	Nephrology	33
Adv Chronic Kidney Dis	2	308	Nephrology	40.8
Adv Chronic Kidney Dis	3	120	Nephrology	15.9
Adv Chronic Kidney Dis	4	44	Nephrology	5.8
Adv Chronic Kidney Dis	5+	33	Nephrology	4.4
Adv Clin Chem	1	67	Chemistry	24.9
Adv Clin Chem	2	62	Chemistry	23
Adv Clin Chem	3	61	Chemistry	22.7
Adv Clin Chem	4	34	Chemistry	12.6
Adv Clin Chem	5+	45	Chemistry	16.7
Adv Clin Exp Med	1	21	Medicine	4.2
Adv Clin Exp Med	2	43	Medicine	8.6
Adv Clin Exp Med	3	77	Medicine	15.4
Adv Clin Exp Med	4	103	Medicine	20.6
Adv Clin Exp Med	5+	255	Medicine	51.1
Adv Cogn Psychol	1	35	Psychology	22.2
Adv Cogn Psychol	2	58	Psychology	36.7
Adv Cogn Psychol	3	28	Psychology	17.7
Adv Cogn Psychol	4	22	Psychology	13.9
Adv Cogn Psychol	5+	15	Psychology	9.5
Adv Colloid Interface Sci	1	146	Chemistry	18.8
Adv Colloid Interface Sci	2	221	Chemistry	28.4
Adv Colloid Interface Sci	3	167	Chemistry	21.5
Adv Colloid Interface Sci	4	98	Chemistry	12.6
Adv Colloid Interface Sci	5+	146	Chemistry	18.8
Adv Drug Deliv Rev	1	283	Pharmacology	15.5
Adv Drug Deliv Rev	2	572	Pharmacology	31.4
Adv Drug Deliv Rev	3	416	Pharmacology	22.8
Adv Drug Deliv Rev	4	253	Pharmacology	13.9
Adv Drug Deliv Rev	5+	300	Pharmacology	16.4
Adv Emerg Nurs	1	58	Nursing	24.2
Adv Emerg Nurs	2	103	Nursing	42.9
Adv Emerg Nurs	3	31	Nursing	12.9
Adv Emerg Nurs	4	22	Nursing	9.2
Adv Emerg Nurs	5+	26	Nursing	10.8
Adv Enzyme Regul	1	16	Biochemistry	6.9
Adv Enzyme Regul	2	35	Biochemistry	15.2
Adv Enzyme Regul	3	36	Biochemistry	15.6
Adv Enzyme Regul	4	31	Biochemistry	13.4
Adv Enzyme Regul	5+	113	Biochemistry	48.9
Adv Exp Med Biol	1	1786	Medicine	18.3
Adv Exp Med Biol	2	2422	Medicine	24.8
Adv Exp Med Biol	3	1773	Medicine	18.2
Adv Exp Med Biol	4	1246	Medicine	12.8
Adv Exp Med Biol	5+	2521	Medicine	25.9
Adv Food Nutr Res	1	55	Nutritional Sciences	22.6
Adv Food Nutr Res	2	105	Nutritional Sciences	43.2
Adv Food Nutr Res	3	45	Nutritional Sciences	18.5
Adv Food Nutr Res	4	22	Nutritional Sciences	9.1
Adv Food Nutr Res	5+	16	Nutritional Sciences	6.6
Adv Genet	1	81	Genetics	25.4
Adv Genet	2	130	Genetics	40.8
Adv Genet	3	58	Genetics	18.2
Adv Genet	4	23	Genetics	7.2
Adv Genet	5+	27	Genetics	8.5
Adv Health Econ Health Serv Res	1	28	Health Services Research	25
Adv Health Econ Health Serv Res	2	42	Health Services Research	37.5
Adv Health Econ Health Serv Res	3	23	Health Services Research	20.5
Adv Health Econ Health Serv Res	4	11	Health Services Research	9.8
Adv Health Econ Health Serv Res	5+	8	Health Services Research	7.1
Adv Health Sci Educ Theory Pract	1	127	Nursing	17.7
Adv Health Sci Educ Theory Pract	2	123	Nursing	17.2
Adv Health Sci Educ Theory Pract	3	156	Nursing	21.8
Adv Health Sci Educ Theory Pract	4	140	Nursing	19.6
Adv Health Sci Educ Theory Pract	5+	170	Nursing	23.7
Adv Healthc Mater	1	1	Medicine	0.1
Adv Healthc Mater	2	51	Medicine	5.3
Adv Healthc Mater	3	75	Medicine	7.7
Adv Healthc Mater	4	119	Medicine	12.3
Adv Healthc Mater	5+	725	Medicine	74.7
Adv Hematol	1	10	Hematology	4.5
Adv Hematol	2	48	Hematology	21.5
Adv Hematol	3	50	Hematology	22.4
Adv Hematol	4	20	Hematology	9
Adv Hematol	5+	95	Hematology	42.6
Adv Immunol	1	41	Immunology	13
Adv Immunol	2	110	Immunology	34.8
Adv Immunol	3	70	Immunology	22.2
Adv Immunol	4	44	Immunology	13.9
Adv Immunol	5+	51	Immunology	16.1
Adv Mar Biol	1	29	Biology	22.1
Adv Mar Biol	2	33	Biology	25.2
Adv Mar Biol	3	21	Biology	16
Adv Mar Biol	4	14	Biology	10.7
Adv Mar Biol	5+	34	Biology	26
Adv Mater Weinheim	1	61	Biophysics	1
Adv Mater Weinheim	2	347	Biophysics	5.5
Adv Mater Weinheim	3	553	Biophysics	8.8
Adv Mater Weinheim	4	729	Biophysics	11.6
Adv Mater Weinheim	5+	4596	Biophysics	73.1
Adv Med Educ Pract	1	27	Medicine	8.7
Adv Med Educ Pract	2	61	Medicine	19.6
Adv Med Educ Pract	3	52	Medicine	16.7
Adv Med Educ Pract	4	57	Medicine	18.3
Adv Med Educ Pract	5+	115	Medicine	36.9
Adv Med Sci	1	2	Medicine	1.4
Adv Med Sci	2	7	Medicine	4.8
Adv Med Sci	3	9	Medicine	6.1
Adv Med Sci	4	27	Medicine	18.4
Adv Med Sci	5+	102	Medicine	69.4
Adv Mind Body Med	1	108	Medicine	60.3
Adv Mind Body Med	2	30	Medicine	16.8
Adv Mind Body Med	3	11	Medicine	6.1
Adv Mind Body Med	4	10	Medicine	5.6
Adv Mind Body Med	5+	20	Medicine	11.2
Adv Neonatal Care	1	344	Perinatology	46.5
Adv Neonatal Care	2	143	Perinatology	19.4
Adv Neonatal Care	3	102	Perinatology	13.8
Adv Neonatal Care	4	69	Perinatology	9.3
Adv Neonatal Care	5+	81	Perinatology	11
Adv Neurol	1	126	Neurology	32.8
Adv Neurol	2	129	Neurology	33.6
Adv Neurol	3	53	Neurology	13.8
Adv Neurol	4	34	Neurology	8.9
Adv Neurol	5+	42	Neurology	10.9
Adv NPs PAs	1	262	Nursing	85.1
Adv NPs PAs	2	36	Nursing	11.7
Adv NPs PAs	3	5	Nursing	1.6
Adv NPs PAs	4	4	Nursing	1.3
Adv NPs PAs	5+	1	Nursing	0.3
Adv Nurse Pract	1	1075	Nursing	83.4
Adv Nurse Pract	2	149	Nursing	11.6
Adv Nurse Pract	3	43	Nursing	3.3
Adv Nurse Pract	4	12	Nursing	0.9
Adv Nurse Pract	5+	10	Nursing	0.8
Adv Nutr	1	132	Nutritional Sciences	23
Adv Nutr	2	177	Nutritional Sciences	30.8
Adv Nutr	3	92	Nutritional Sciences	16
Adv Nutr	4	56	Nutritional Sciences	9.7
Adv Nutr	5+	118	Nutritional Sciences	20.5
Adv Orthop	1	5	Orthopedics	3.1
Adv Orthop	2	17	Orthopedics	10.7
Adv Orthop	3	20	Orthopedics	12.6
Adv Orthop	4	31	Orthopedics	19.5
Adv Orthop	5+	86	Orthopedics	54.1
Adv Otorhinolaryngol	1	85	Otolaryngology	21.8
Adv Otorhinolaryngol	2	145	Otolaryngology	37.2
Adv Otorhinolaryngol	3	58	Otolaryngology	14.9
Adv Otorhinolaryngol	4	28	Otolaryngology	7.2
Adv Otorhinolaryngol	5+	74	Otolaryngology	19
Adv Parasitol	1	32	Parasitology	12.3
Adv Parasitol	2	64	Parasitology	24.5
Adv Parasitol	3	57	Parasitology	21.8
Adv Parasitol	4	34	Parasitology	13
Adv Parasitol	5+	74	Parasitology	28.4
Adv Pediatr	1	76	Pediatrics	32.2
Adv Pediatr	2	89	Pediatrics	37.7
Adv Pediatr	3	31	Pediatrics	13.1
Adv Pediatr	4	17	Pediatrics	7.2
Adv Pediatr	5+	23	Pediatrics	9.7
Adv Perit Dial	1	30	Nephrology	6.4
Adv Perit Dial	2	67	Nephrology	14.3
Adv Perit Dial	3	68	Nephrology	14.5
Adv Perit Dial	4	63	Nephrology	13.4
Adv Perit Dial	5+	242	Nephrology	51.5
Adv Pharm Bull	1	6	Pharmacology	1.7
Adv Pharm Bull	2	32	Pharmacology	9
Adv Pharm Bull	3	74	Pharmacology	20.8
Adv Pharm Bull	4	77	Pharmacology	21.7
Adv Pharm Bull	5+	166	Pharmacology	46.8
Adv Pharmacol	1	103	Pharmacology	29.7
Adv Pharmacol	2	98	Pharmacology	28.2
Adv Pharmacol	3	66	Pharmacology	19
Adv Pharmacol	4	47	Pharmacology	13.5
Adv Pharmacol	5+	33	Pharmacology	9.5
Adv Pharmacol Sci	1	5	Pharmacology	3.5
Adv Pharmacol Sci	2	20	Pharmacology	14.1
Adv Pharmacol Sci	3	34	Pharmacology	23.9
Adv Pharmacol Sci	4	28	Pharmacology	19.7
Adv Pharmacol Sci	5+	55	Pharmacology	38.7
Adv Physiol Educ	1	278	Physiology	34.7
Adv Physiol Educ	2	196	Physiology	24.4
Adv Physiol Educ	3	143	Physiology	17.8
Adv Physiol Educ	4	76	Physiology	9.5
Adv Physiol Educ	5+	109	Physiology	13.6
Adv Protein Chem	1	37	Biochemistry	25
Adv Protein Chem	2	63	Biochemistry	42.6
Adv Protein Chem	3	25	Biochemistry	16.9
Adv Protein Chem	4	12	Biochemistry	8.1
Adv Protein Chem	5+	11	Biochemistry	7.4
Adv Protein Chem Struct Biol	1	42	Chemistry	20.3
Adv Protein Chem Struct Biol	2	56	Chemistry	27.1
Adv Protein Chem Struct Biol	3	46	Chemistry	22.2
Adv Protein Chem Struct Biol	4	23	Chemistry	11.1
Adv Protein Chem Struct Biol	5+	40	Chemistry	19.3
Adv Psychosom Med	1	44	Medicine	37.6
Adv Psychosom Med	2	41	Medicine	35
Adv Psychosom Med	3	16	Medicine	13.7
Adv Psychosom Med	4	7	Medicine	6
Adv Psychosom Med	5+	9	Medicine	7.7
Adv Skin Wound Care	1	534	Nursing	49.5
Adv Skin Wound Care	2	129	Nursing	12
Adv Skin Wound Care	3	118	Nursing	10.9
Adv Skin Wound Care	4	95	Nursing	8.8
Adv Skin Wound Care	5+	202	Nursing	18.7
Adv Surg	1	33	General Surgery	11.7
Adv Surg	2	171	General Surgery	60.9
Adv Surg	3	57	General Surgery	20.3
Adv Surg	4	13	General Surgery	4.6
Adv Surg	5+	7	General Surgery	2.5
Adv Ther	1	111	Therapeutics	9.1
Adv Ther	2	129	Therapeutics	10.6
Adv Ther	3	182	Therapeutics	14.9
Adv Ther	4	169	Therapeutics	13.9
Adv Ther	5+	627	Therapeutics	51.5
Adv Urol	1	27	Urology	8
Adv Urol	2	60	Urology	17.8
Adv Urol	3	54	Urology	16
Adv Urol	4	49	Urology	14.5
Adv Urol	5+	147	Urology	43.6
Adv Virol	1	9	Virology	7.8
Adv Virol	2	17	Virology	14.8
Adv Virol	3	19	Virology	16.5
Adv Virol	4	16	Virology	13.9
Adv Virol	5+	54	Virology	47
Adv Virus Res	1	57	Virology	21.1
Adv Virus Res	2	99	Virology	36.7
Adv Virus Res	3	58	Virology	21.5
Adv Virus Res	4	25	Virology	9.3
Adv Virus Res	5+	31	Virology	11.5
Aerosp Med Hum Perform	1	73	Medicine	27.7
Aerosp Med Hum Perform	2	44	Medicine	16.7
Aerosp Med Hum Perform	3	35	Medicine	13.3
Aerosp Med Hum Perform	4	32	Medicine	12.1
Aerosp Med Hum Perform	5+	80	Medicine	30.3
Aesthet Surg	1	617	General Surgery	33.7
Aesthet Surg	2	351	General Surgery	19.2
Aesthet Surg	3	265	General Surgery	14.5
Aesthet Surg	4	238	General Surgery	13
Aesthet Surg	5+	360	General Surgery	19.7
Aesthetic Plast Surg	1	322	General Surgery	16.6
Aesthetic Plast Surg	2	303	General Surgery	15.7
Aesthetic Plast Surg	3	366	General Surgery	18.9
Aesthetic Plast Surg	4	320	General Surgery	16.5
Aesthetic Plast Surg	5+	623	General Surgery	32.2
Afr Health Sci	1	110	Medicine	16.1
Afr Health Sci	2	100	Medicine	14.7
Afr Health Sci	3	130	Medicine	19.1
Afr Health Sci	4	110	Medicine	16.1
Afr Health Sci	5+	232	Medicine	34
Afr J AIDS Res	1	156	AIDS	33.3
Afr J AIDS Res	2	113	AIDS	24.1
Afr J AIDS Res	3	72	AIDS	15.4
Afr J AIDS Res	4	47	AIDS	10
Afr J AIDS Res	5+	81	AIDS	17.3
Afr J Paediatr Surg	1	42	Pediatrics	8
Afr J Paediatr Surg	2	89	Pediatrics	16.9
Afr J Paediatr Surg	3	86	Pediatrics	16.3
Afr J Paediatr Surg	4	115	Pediatrics	21.8
Afr J Paediatr Surg	5+	196	Pediatrics	37.1
Afr J Prim Health Care Fam Med	1	18	Medicine	9.9
Afr J Prim Health Care Fam Med	2	58	Medicine	32
Afr J Prim Health Care Fam Med	3	60	Medicine	33.1
Afr J Prim Health Care Fam Med	4	23	Medicine	12.7
Afr J Prim Health Care Fam Med	5+	22	Medicine	12.2
Afr J Reprod Health	1	136	Reproductive Medicine	21.2
Afr J Reprod Health	2	143	Reproductive Medicine	22.2
Afr J Reprod Health	3	113	Reproductive Medicine	17.6
Afr J Reprod Health	4	94	Reproductive Medicine	14.6
Afr J Reprod Health	5+	157	Reproductive Medicine	24.4
Afr J Tradit Complement Altern Med	1	31	Medicine	5.2
Afr J Tradit Complement Altern Med	2	71	Medicine	12
Afr J Tradit Complement Altern Med	3	111	Medicine	18.8
Afr J Tradit Complement Altern Med	4	115	Medicine	19.5
Afr J Tradit Complement Altern Med	5+	263	Medicine	44.5
Age (Dordr)	1	32	Geriatrics	3.7
Age (Dordr)	2	70	Geriatrics	8
Age (Dordr)	3	99	Geriatrics	11.3
Age (Dordr)	4	88	Geriatrics	10.1
Age (Dordr)	5+	584	Geriatrics	66.9
Age Ageing	1	253	Geriatrics	11.1
Age Ageing	2	341	Geriatrics	14.9
Age Ageing	3	358	Geriatrics	15.7
Age Ageing	4	378	Geriatrics	16.5
Age Ageing	5+	957	Geriatrics	41.8
Ageing Res Rev	1	104	Geriatrics	17
Ageing Res Rev	2	139	Geriatrics	22.7
Ageing Res Rev	3	126	Geriatrics	20.6
Ageing Res Rev	4	80	Geriatrics	13.1
Ageing Res Rev	5+	164	Geriatrics	26.8
Aggress Behav	1	27	Behavioral Sciences	6.2
Aggress Behav	2	101	Behavioral Sciences	23.2
Aggress Behav	3	119	Behavioral Sciences	27.4
Aggress Behav	4	83	Behavioral Sciences	19.1
Aggress Behav	5+	105	Behavioral Sciences	24.1
Aging (Albany NY)	1	107	Geriatrics	11.1
Aging (Albany NY)	2	206	Geriatrics	21.4
Aging (Albany NY)	3	153	Geriatrics	15.9
Aging (Albany NY)	4	73	Geriatrics	7.6
Aging (Albany NY)	5+	423	Geriatrics	44
Aging Cell	1	58	Cell Biology	4.7
Aging Cell	2	119	Cell Biology	9.7
Aging Cell	3	108	Cell Biology	8.8
Aging Cell	4	131	Cell Biology	10.6
Aging Cell	5+	817	Cell Biology	66.3
Aging Clin Exp Res	1	66	Geriatrics	4.8
Aging Clin Exp Res	2	120	Geriatrics	8.7
Aging Clin Exp Res	3	157	Geriatrics	11.4
Aging Clin Exp Res	4	212	Geriatrics	15.4
Aging Clin Exp Res	5+	825	Geriatrics	59.8
Aging Dis	1	37	Medicine	14.9
Aging Dis	2	47	Medicine	18.9
Aging Dis	3	45	Medicine	18.1
Aging Dis	4	38	Medicine	15.3
Aging Dis	5+	82	Medicine	32.9
Aging Male	1	37	Geriatrics	10.5
Aging Male	2	35	Geriatrics	10
Aging Male	3	36	Geriatrics	10.3
Aging Male	4	56	Geriatrics	16
Aging Male	5+	187	Geriatrics	53.3
Aging Ment Health	1	66	Medicine	6.3
Aging Ment Health	2	182	Medicine	17.4
Aging Ment Health	3	237	Medicine	22.7
Aging Ment Health	4	217	Medicine	20.8
Aging Ment Health	5+	343	Medicine	32.8
Agri	1	22	Medicine	5.7
Agri	2	66	Medicine	17.1
Agri	3	75	Medicine	19.5
Agri	4	76	Medicine	19.7
Agri	5+	146	Medicine	37.9
AHIP Cover	1	253	Health Services	86.9
AHIP Cover	2	29	Health Services	10
AHIP Cover	3	4	Health Services	1.4
AHIP Cover	4	3	Health Services	1
AHIP Cover	5+	2	Health Services	0.7
Ai Zheng	1	22	Neoplasms	0.9
Ai Zheng	2	156	Neoplasms	6.6
Ai Zheng	3	250	Neoplasms	10.6
Ai Zheng	4	332	Neoplasms	14.1
Ai Zheng	5+	1592	Neoplasms	67.7
AIDS	1	353	AIDS	5.4
AIDS	2	443	AIDS	6.7
AIDS	3	478	AIDS	7.3
AIDS	4	580	AIDS	8.8
AIDS	5+	4709	AIDS	71.8
AIDS Behav	1	57	AIDS	2.5
AIDS Behav	2	178	AIDS	7.8
AIDS Behav	3	246	AIDS	10.8
AIDS Behav	4	308	AIDS	13.5
AIDS Behav	5+	1490	AIDS	65.4
AIDS Care	1	66	AIDS	3.7
AIDS Care	2	160	AIDS	9
AIDS Care	3	222	AIDS	12.5
AIDS Care	4	245	AIDS	13.8
AIDS Care	5+	1077	AIDS	60.8
AIDS Clin Care	1	203	AIDS	81.5
AIDS Clin Care	2	26	AIDS	10.4
AIDS Clin Care	3	12	AIDS	4.8
AIDS Clin Care	4	4	AIDS	1.6
AIDS Clin Care	5+	4	AIDS	1.6
AIDS Educ Prev	1	35	AIDS	4.7
AIDS Educ Prev	2	79	AIDS	10.6
AIDS Educ Prev	3	115	AIDS	15.5
AIDS Educ Prev	4	109	AIDS	14.7
AIDS Educ Prev	5+	405	AIDS	54.5
AIDS Patient Care STDS	1	75	AIDS	5.7
AIDS Patient Care STDS	2	104	AIDS	7.8
AIDS Patient Care STDS	3	164	AIDS	12.4
AIDS Patient Care STDS	4	168	AIDS	12.7
AIDS Patient Care STDS	5+	814	AIDS	61.4
AIDS Read	1	372	AIDS	60.9
AIDS Read	2	104	AIDS	17
AIDS Read	3	56	AIDS	9.2
AIDS Read	4	36	AIDS	5.9
AIDS Read	5+	43	AIDS	7
AIDS Res Hum Retroviruses	1	33	AIDS	1.2
AIDS Res Hum Retroviruses	2	64	AIDS	2.4
AIDS Res Hum Retroviruses	3	145	AIDS	5.4
AIDS Res Hum Retroviruses	4	210	AIDS	7.9
AIDS Res Hum Retroviruses	5+	2214	AIDS	83
AIDS Res Ther	1	9	Unclassified	2.3
AIDS Res Ther	2	17	Unclassified	4.4
AIDS Res Ther	3	37	Unclassified	9.5
AIDS Res Ther	4	49	Unclassified	12.6
AIDS Res Ther	5+	277	Unclassified	71.2
AIDS Res Treat	1	4	Unclassified	2
AIDS Res Treat	2	14	Unclassified	6.9
AIDS Res Treat	3	20	Unclassified	9.8
AIDS Res Treat	4	28	Unclassified	13.7
AIDS Res Treat	5+	138	Unclassified	67.6
AIDS Rev	1	80	AIDS	21.8
AIDS Rev	2	95	AIDS	25.9
AIDS Rev	3	68	AIDS	18.5
AIDS Rev	4	44	AIDS	12
AIDS Rev	5+	80	AIDS	21.8
AIDS Treat News	1	154	AIDS	99.4
AIDS Treat News	2	1	AIDS	0.6
AIDS Treat News	3	0	AIDS	0
AIDS Treat News	4	0	AIDS	0
AIDS Treat News	5+	0	AIDS	0
AIHA J (Fairfax Va)	1	46	Unclassified	24.6
AIHA J (Fairfax Va)	2	39	Unclassified	20.9
AIHA J (Fairfax Va)	3	25	Unclassified	13.4
AIHA J (Fairfax Va)	4	27	Unclassified	14.4
AIHA J (Fairfax Va)	5+	50	Unclassified	26.7
Air Med J	1	330	Medicine	43.8
Air Med J	2	158	Medicine	21
Air Med J	3	104	Medicine	13.8
Air Med J	4	55	Medicine	7.3
Air Med J	5+	107	Medicine	14.2
AJNR Am J Neuroradiol	1	161	Neurology	7.2
AJNR Am J Neuroradiol	2	166	Neurology	7.5
AJNR Am J Neuroradiol	3	204	Neurology	9.2
AJNR Am J Neuroradiol	4	309	Neurology	13.9
AJNR Am J Neuroradiol	5+	1384	Neurology	62.2
AJP Rep	1	1	Unclassified	0.5
AJP Rep	2	14	Unclassified	7.4
AJP Rep	3	35	Unclassified	18.5
AJP Rep	4	47	Unclassified	24.9
AJP Rep	5+	92	Unclassified	48.7
AJR Am J Roentgenol	1	893	Radiology	9.5
AJR Am J Roentgenol	2	887	Radiology	9.4
AJR Am J Roentgenol	3	1243	Radiology	13.2
AJR Am J Roentgenol	4	1254	Radiology	13.3
AJR Am J Roentgenol	5+	5150	Radiology	54.6
Aktuelle Urol	1	222	Urology	62.2
Aktuelle Urol	2	41	Urology	11.5
Aktuelle Urol	3	27	Urology	7.6
Aktuelle Urol	4	20	Urology	5.6
Aktuelle Urol	5+	47	Urology	13.2
Akush Ginekol (Mosk)	1	200	Obstetrics	23.9
Akush Ginekol (Mosk)	2	211	Obstetrics	25.2
Akush Ginekol (Mosk)	3	177	Obstetrics	21.1
Akush Ginekol (Mosk)	4	139	Obstetrics	16.6
Akush Ginekol (Mosk)	5+	110	Obstetrics	13.1
Akush Ginekol (Sofiia)	1	86	Unclassified	13.2
Akush Ginekol (Sofiia)	2	159	Unclassified	24.4
Akush Ginekol (Sofiia)	3	142	Unclassified	21.8
Akush Ginekol (Sofiia)	4	105	Unclassified	16.1
Akush Ginekol (Sofiia)	5+	159	Unclassified	24.4
Ala Nurse	1	137	Nursing	90.1
Ala Nurse	2	10	Nursing	6.6
Ala Nurse	3	3	Nursing	2
Ala Nurse	4	2	Nursing	1.3
Ala Nurse	5+	0	Nursing	0
Alaska Med	1	70	Medicine	51.5
Alaska Med	2	29	Medicine	21.3
Alaska Med	3	14	Medicine	10.3
Alaska Med	4	10	Medicine	7.4
Alaska Med	5+	13	Medicine	9.6
Alcohol	1	66	Substance-Related Disorders	6.4
Alcohol	2	158	Substance-Related Disorders	15.3
Alcohol	3	179	Substance-Related Disorders	17.4
Alcohol	4	172	Substance-Related Disorders	16.7
Alcohol	5+	455	Substance-Related Disorders	44.2
Alcohol Alcohol	1	130	Substance-Related Disorders	9.6
Alcohol Alcohol	2	176	Substance-Related Disorders	13
Alcohol Alcohol	3	226	Substance-Related Disorders	16.7
Alcohol Alcohol	4	220	Substance-Related Disorders	16.3
Alcohol Alcohol	5+	600	Substance-Related Disorders	44.4
Alcohol Clin Exp Res	1	188	Substance-Related Disorders	4.8
Alcohol Clin Exp Res	2	421	Substance-Related Disorders	10.8
Alcohol Clin Exp Res	3	555	Substance-Related Disorders	14.2
Alcohol Clin Exp Res	4	615	Substance-Related Disorders	15.8
Alcohol Clin Exp Res	5+	2119	Substance-Related Disorders	54.4
Alcohol Res	1	25	Substance-Related Disorders	22.3
Alcohol Res	2	45	Substance-Related Disorders	40.2
Alcohol Res	3	24	Substance-Related Disorders	21.4
Alcohol Res	4	9	Substance-Related Disorders	8
Alcohol Res	5+	9	Substance-Related Disorders	8
Alcohol Res Health	1	53	Substance-Related Disorders	22.9
Alcohol Res Health	2	100	Substance-Related Disorders	43.3
Alcohol Res Health	3	44	Substance-Related Disorders	19
Alcohol Res Health	4	17	Substance-Related Disorders	7.4
Alcohol Res Health	5+	17	Substance-Related Disorders	7.4
Algorithms Mol Biol	1	17	Biology	6
Algorithms Mol Biol	2	66	Biology	23.4
Algorithms Mol Biol	3	92	Biology	32.6
Algorithms Mol Biol	4	55	Biology	19.5
Algorithms Mol Biol	5+	52	Biology	18.4
Allergol Immunopathol (Madr)	1	18	Allergy and Immunology	14.5
Allergol Immunopathol (Madr)	2	14	Allergy and Immunology	11.3
Allergol Immunopathol (Madr)	3	16	Allergy and Immunology	12.9
Allergol Immunopathol (Madr)	4	14	Allergy and Immunology	11.3
Allergol Immunopathol (Madr)	5+	62	Allergy and Immunology	50
Allergol Int	1	66	Allergy and Immunology	8.6
Allergol Int	2	77	Allergy and Immunology	10
Allergol Int	3	70	Allergy and Immunology	9.1
Allergol Int	4	71	Allergy and Immunology	9.3
Allergol Int	5+	483	Allergy and Immunology	63
Allergy	1	23	Allergy and Immunology	3.5
Allergy	2	45	Allergy and Immunology	6.8
Allergy	3	44	Allergy and Immunology	6.7
Allergy	4	67	Allergy and Immunology	10.2
Allergy	5+	480	Allergy and Immunology	72.8
Allergy Asthma Clin Immunol	1	49	Immunology	13.9
Allergy Asthma Clin Immunol	2	58	Immunology	16.5
Allergy Asthma Clin Immunol	3	46	Immunology	13.1
Allergy Asthma Clin Immunol	4	42	Immunology	11.9
Allergy Asthma Clin Immunol	5+	157	Immunology	44.6
Allergy Asthma Immunol Res	1	51	Immunology	10.8
Allergy Asthma Immunol Res	2	51	Immunology	10.8
Allergy Asthma Immunol Res	3	38	Immunology	8.1
Allergy Asthma Immunol Res	4	45	Immunology	9.5
Allergy Asthma Immunol Res	5+	287	Immunology	60.8
Allergy Asthma Proc	1	256	Allergy and Immunology	18.6
Allergy Asthma Proc	2	251	Allergy and Immunology	18.2
Allergy Asthma Proc	3	171	Allergy and Immunology	12.4
Allergy Asthma Proc	4	155	Allergy and Immunology	11.2
Allergy Asthma Proc	5+	547	Allergy and Immunology	39.6
Allergy Rhinol (Providence)	1	6	Unclassified	4.1
Allergy Rhinol (Providence)	2	23	Unclassified	15.9
Allergy Rhinol (Providence)	3	30	Unclassified	20.7
Allergy Rhinol (Providence)	4	27	Unclassified	18.6
Allergy Rhinol (Providence)	5+	59	Unclassified	40.7
Alpha Omegan	1	226	Dentistry	75.1
Alpha Omegan	2	42	Dentistry	14
Alpha Omegan	3	23	Dentistry	7.6
Alpha Omegan	4	10	Dentistry	3.3
Alpha Omegan	5+	0	Dentistry	0
Alta RN	1	273	Nursing	78.2
Alta RN	2	50	Nursing	14.3
Alta RN	3	12	Nursing	3.4
Alta RN	4	10	Nursing	2.9
Alta RN	5+	4	Nursing	1.1
Altern Lab Anim	1	438	Laboratory Animal Science	41.4
Altern Lab Anim	2	182	Laboratory Animal Science	17.2
Altern Lab Anim	3	122	Laboratory Animal Science	11.5
Altern Lab Anim	4	75	Laboratory Animal Science	7.1
Altern Lab Anim	5+	241	Laboratory Animal Science	22.8
Altern Med Rev	1	142	Medicine	60.9
Altern Med Rev	2	44	Medicine	18.9
Altern Med Rev	3	19	Medicine	8.2
Altern Med Rev	4	10	Medicine	4.3
Altern Med Rev	5+	18	Medicine	7.7
Altern Ther Health Med	1	419	Medicine	45.6
Altern Ther Health Med	2	136	Medicine	14.8
Altern Ther Health Med	3	98	Medicine	10.7
Altern Ther Health Med	4	71	Medicine	7.7
Altern Ther Health Med	5+	194	Medicine	21.1
ALTEX	1	148	Laboratory Animal Science	31.3
ALTEX	2	71	Laboratory Animal Science	15
ALTEX	3	56	Laboratory Animal Science	11.8
ALTEX	4	40	Laboratory Animal Science	8.5
ALTEX	5+	158	Laboratory Animal Science	33.4
Alzheimer Dis Assoc Disord	1	110	Neurology	12.3
Alzheimer Dis Assoc Disord	2	78	Neurology	8.7
Alzheimer Dis Assoc Disord	3	95	Neurology	10.6
Alzheimer Dis Assoc Disord	4	99	Neurology	11.1
Alzheimer Dis Assoc Disord	5+	512	Neurology	57.3
Alzheimers Dement	1	161	Neurology	15.5
Alzheimers Dement	2	97	Neurology	9.3
Alzheimers Dement	3	75	Neurology	7.2
Alzheimers Dement	4	82	Neurology	7.9
Alzheimers Dement	5+	626	Neurology	60.1
Alzheimers Res Ther	1	44	Neurology	11.3
Alzheimers Res Ther	2	78	Neurology	20.1
Alzheimers Res Ther	3	47	Neurology	12.1
Alzheimers Res Ther	4	34	Neurology	8.8
Alzheimers Res Ther	5+	185	Neurology	47.7
Am Ann Deaf	1	165	Audiology	35.7
Am Ann Deaf	2	144	Audiology	31.2
Am Ann Deaf	3	82	Audiology	17.7
Am Ann Deaf	4	36	Audiology	7.8
Am Ann Deaf	5+	35	Audiology	7.6
Am Fam Physician	1	1658	Primary Health Care	42.4
Am Fam Physician	2	1320	Primary Health Care	33.8
Am Fam Physician	3	672	Primary Health Care	17.2
Am Fam Physician	4	179	Primary Health Care	4.6
Am Fam Physician	5+	79	Primary Health Care	2
Am Health Drug Benefits	1	219	Unclassified	54.3
Am Health Drug Benefits	2	55	Unclassified	13.6
Am Health Drug Benefits	3	38	Unclassified	9.4
Am Health Drug Benefits	4	21	Unclassified	5.2
Am Health Drug Benefits	5+	70	Unclassified	17.4
Am Heart Hosp	1	202	Cardiology	50.4
Am Heart Hosp	2	93	Cardiology	23.2
Am Heart Hosp	3	40	Cardiology	10
Am Heart Hosp	4	22	Cardiology	5.5
Am Heart Hosp	5+	44	Cardiology	11
Am Heart J	1	283	Cardiology	5.5
Am Heart J	2	346	Cardiology	6.7
Am Heart J	3	315	Cardiology	6.1
Am Heart J	4	373	Cardiology	7.2
Am Heart J	5+	3858	Cardiology	74.6
Am Indian Alsk Native Ment Health Res	1	10	Psychology	7.5
Am Indian Alsk Native Ment Health Res	2	38	Psychology	28.4
Am Indian Alsk Native Ment Health Res	3	31	Psychology	23.1
Am Indian Alsk Native Ment Health Res	4	21	Psychology	15.7
Am Indian Alsk Native Ment Health Res	5+	34	Psychology	25.4
Am J Addict	1	59	Substance-Related Disorders	5.3
Am J Addict	2	157	Substance-Related Disorders	14
Am J Addict	3	208	Substance-Related Disorders	18.6
Am J Addict	4	186	Substance-Related Disorders	16.6
Am J Addict	5+	511	Substance-Related Disorders	45.6
Am J Alzheimers Dis Other Demen	1	127	Neurology	13.6
Am J Alzheimers Dis Other Demen	2	145	Neurology	15.6
Am J Alzheimers Dis Other Demen	3	160	Neurology	17.2
Am J Alzheimers Dis Other Demen	4	150	Neurology	16.1
Am J Alzheimers Dis Other Demen	5+	349	Neurology	37.5
Am J Audiol	1	70	Audiology	17.2
Am J Audiol	2	93	Audiology	22.9
Am J Audiol	3	93	Audiology	22.9
Am J Audiol	4	73	Audiology	17.9
Am J Audiol	5+	78	Audiology	19.2
Am J Bioeth	1	2176	Ethics	63.5
Am J Bioeth	2	801	Ethics	23.4
Am J Bioeth	3	262	Ethics	7.6
Am J Bioeth	4	94	Ethics	2.7
Am J Bioeth	5+	96	Ethics	2.8
Am J Bot	1	232	Botany	7.6
Am J Bot	2	751	Botany	24.5
Am J Bot	3	714	Botany	23.3
Am J Bot	4	522	Botany	17
Am J Bot	5+	844	Botany	27.6
Am J Cancer Res	1	11	Neoplasms	1.7
Am J Cancer Res	2	36	Neoplasms	5.6
Am J Cancer Res	3	56	Neoplasms	8.7
Am J Cancer Res	4	55	Neoplasms	8.5
Am J Cancer Res	5+	488	Neoplasms	75.5
Am J Cardiol	1	834	Cardiology	7.5
Am J Cardiol	2	635	Cardiology	5.7
Am J Cardiol	3	738	Cardiology	6.6
Am J Cardiol	4	894	Cardiology	8
Am J Cardiol	5+	8089	Cardiology	72.3
Am J Cardiovasc Dis	1	14	Medicine	9.9
Am J Cardiovasc Dis	2	17	Medicine	12
Am J Cardiovasc Dis	3	19	Medicine	13.4
Am J Cardiovasc Dis	4	17	Medicine	12
Am J Cardiovasc Dis	5+	75	Medicine	52.8
Am J Cardiovasc Drugs	1	123	Cardiology	19.8
Am J Cardiovasc Drugs	2	163	Cardiology	26.2
Am J Cardiovasc Drugs	3	105	Cardiology	16.9
Am J Cardiovasc Drugs	4	60	Cardiology	9.6
Am J Cardiovasc Drugs	5+	171	Cardiology	27.5
Am J Case Rep	1	9	Medicine	1.4
Am J Case Rep	2	90	Medicine	13.8
Am J Case Rep	3	114	Medicine	17.5
Am J Case Rep	4	144	Medicine	22.2
Am J Case Rep	5+	293	Medicine	45.1
Am J Chin Med	1	39	Medicine	2.9
Am J Chin Med	2	67	Medicine	5
Am J Chin Med	3	146	Medicine	10.8
Am J Chin Med	4	174	Medicine	12.9
Am J Chin Med	5+	924	Medicine	68.4
Am J Clin Dermatol	1	120	Dermatology	15.1
Am J Clin Dermatol	2	227	Dermatology	28.6
Am J Clin Dermatol	3	178	Dermatology	22.4
Am J Clin Dermatol	4	112	Dermatology	14.1
Am J Clin Dermatol	5+	158	Dermatology	19.9
Am J Clin Hypn	1	254	Medicine	63
Am J Clin Hypn	2	66	Medicine	16.4
Am J Clin Hypn	3	38	Medicine	9.4
Am J Clin Hypn	4	15	Medicine	3.7
Am J Clin Hypn	5+	30	Medicine	7.4
Am J Clin Nutr	1	744	Nutritional Sciences	11.6
Am J Clin Nutr	2	559	Nutritional Sciences	8.7
Am J Clin Nutr	3	566	Nutritional Sciences	8.8
Am J Clin Nutr	4	697	Nutritional Sciences	10.9
Am J Clin Nutr	5+	3836	Nutritional Sciences	59.9
Am J Clin Oncol	1	58	Neoplasms	3.3
Am J Clin Oncol	2	113	Neoplasms	6.5
Am J Clin Oncol	3	148	Neoplasms	8.5
Am J Clin Oncol	4	166	Neoplasms	9.5
Am J Clin Oncol	5+	1263	Neoplasms	72.3
Am J Clin Pathol	1	338	Pathology	9.8
Am J Clin Pathol	2	435	Pathology	12.6
Am J Clin Pathol	3	444	Pathology	12.9
Am J Clin Pathol	4	493	Pathology	14.3
Am J Clin Pathol	5+	1733	Pathology	50.3
Am J Community Psychol	1	165	Psychology	18
Am J Community Psychol	2	189	Psychology	20.6
Am J Community Psychol	3	198	Psychology	21.6
Am J Community Psychol	4	152	Psychology	16.6
Am J Community Psychol	5+	212	Psychology	23.1
Am J Crit Care	1	331	Critical Care	26.1
Am J Crit Care	2	282	Critical Care	22.3
Am J Crit Care	3	122	Critical Care	9.6
Am J Crit Care	4	168	Critical Care	13.3
Am J Crit Care	5+	364	Critical Care	28.7
Am J Dent	1	48	Dentistry	4.1
Am J Dent	2	134	Dentistry	11.6
Am J Dent	3	177	Dentistry	15.3
Am J Dent	4	258	Dentistry	22.3
Am J Dent	5+	541	Dentistry	46.7
Am J Dermatopathol	1	210	Dermatology	9.2
Am J Dermatopathol	2	315	Dermatology	13.7
Am J Dermatopathol	3	443	Dermatology	19.3
Am J Dermatopathol	4	459	Dermatology	20
Am J Dermatopathol	5+	866	Dermatology	37.8
Am J Disaster Med	1	50	Medicine	15.6
Am J Disaster Med	2	38	Medicine	11.9
Am J Disaster Med	3	59	Medicine	18.4
Am J Disaster Med	4	42	Medicine	13.1
Am J Disaster Med	5+	131	Medicine	40.9
Am J Drug Alcohol Abuse	1	57	Substance-Related Disorders	5.9
Am J Drug Alcohol Abuse	2	138	Substance-Related Disorders	14.4
Am J Drug Alcohol Abuse	3	174	Substance-Related Disorders	18.1
Am J Drug Alcohol Abuse	4	165	Substance-Related Disorders	17.2
Am J Drug Alcohol Abuse	5+	425	Substance-Related Disorders	44.3
Am J Electroneurodiagnostic Technol	1	67	Neurology	46.5
Am J Electroneurodiagnostic Technol	2	43	Neurology	29.9
Am J Electroneurodiagnostic Technol	3	14	Neurology	9.7
Am J Electroneurodiagnostic Technol	4	11	Neurology	7.6
Am J Electroneurodiagnostic Technol	5+	9	Neurology	6.2
Am J Emerg Med	1	376	Medicine	6.5
Am J Emerg Med	2	744	Medicine	12.9
Am J Emerg Med	3	1043	Medicine	18.1
Am J Emerg Med	4	1029	Medicine	17.9
Am J Emerg Med	5+	2567	Medicine	44.6
Am J Epidemiol	1	411	Epidemiology	8.8
Am J Epidemiol	2	459	Epidemiology	9.9
Am J Epidemiol	3	486	Epidemiology	10.4
Am J Epidemiol	4	583	Epidemiology	12.5
Am J Epidemiol	5+	2713	Epidemiology	58.3
Am J Forensic Med Pathol	1	120	Medicine	9.7
Am J Forensic Med Pathol	2	286	Medicine	23
Am J Forensic Med Pathol	3	282	Medicine	22.7
Am J Forensic Med Pathol	4	224	Medicine	18
Am J Forensic Med Pathol	5+	331	Medicine	26.6
Am J Gastroenterol	1	893	Gastroenterology	13.8
Am J Gastroenterol	2	826	Gastroenterology	12.8
Am J Gastroenterol	3	777	Gastroenterology	12
Am J Gastroenterol	4	734	Gastroenterology	11.3
Am J Gastroenterol	5+	3238	Gastroenterology	50.1
Am J Geriatr Cardiol	1	187	Cardiology	43.2
Am J Geriatr Cardiol	2	75	Cardiology	17.3
Am J Geriatr Cardiol	3	74	Cardiology	17.1
Am J Geriatr Cardiol	4	31	Cardiology	7.2
Am J Geriatr Cardiol	5+	66	Cardiology	15.2
Am J Geriatr Pharmacother	1	35	Pharmacology	10.3
Am J Geriatr Pharmacother	2	50	Pharmacology	14.7
Am J Geriatr Pharmacother	3	62	Pharmacology	18.3
Am J Geriatr Pharmacother	4	68	Pharmacology	20.1
Am J Geriatr Pharmacother	5+	124	Pharmacology	36.6
Am J Geriatr Psychiatry	1	167	Psychiatry	8.8
Am J Geriatr Psychiatry	2	173	Psychiatry	9.1
Am J Geriatr Psychiatry	3	199	Psychiatry	10.5
Am J Geriatr Psychiatry	4	238	Psychiatry	12.6
Am J Geriatr Psychiatry	5+	1116	Psychiatry	59
Am J Health Behav	1	69	Behavioral Sciences	6.3
Am J Health Behav	2	126	Behavioral Sciences	11.6
Am J Health Behav	3	205	Behavioral Sciences	18.8
Am J Health Behav	4	217	Behavioral Sciences	19.9
Am J Health Behav	5+	472	Behavioral Sciences	43.3
Am J Health Promot	1	224	Public Health	19.8
Am J Health Promot	2	161	Public Health	14.2
Am J Health Promot	3	154	Public Health	13.6
Am J Health Promot	4	187	Public Health	16.5
Am J Health Promot	5+	406	Public Health	35.9
Am J Health Syst Pharm	1	2300	Pharmacology	42.9
Am J Health Syst Pharm	2	923	Pharmacology	17.2
Am J Health Syst Pharm	3	796	Pharmacology	14.9
Am J Health Syst Pharm	4	523	Pharmacology	9.8
Am J Health Syst Pharm	5+	818	Pharmacology	15.3
Am J Hematol	1	280	Hematology	7.5
Am J Hematol	2	330	Hematology	8.9
Am J Hematol	3	385	Hematology	10.3
Am J Hematol	4	417	Hematology	11.2
Am J Hematol	5+	2309	Hematology	62.1
Am J Hosp Palliat Care	1	328	Palliative Care	23.7
Am J Hosp Palliat Care	2	234	Palliative Care	16.9
Am J Hosp Palliat Care	3	236	Palliative Care	17.1
Am J Hosp Palliat Care	4	182	Palliative Care	13.2
Am J Hosp Palliat Care	5+	403	Palliative Care	29.1
Am J Hum Biol	1	196	Biology	15.7
Am J Hum Biol	2	219	Biology	17.6
Am J Hum Biol	3	185	Biology	14.8
Am J Hum Biol	4	164	Biology	13.2
Am J Hum Biol	5+	482	Biology	38.7
Am J Hum Genet	1	129	Genetics	4.1
Am J Hum Genet	2	162	Genetics	5.1
Am J Hum Genet	3	155	Genetics	4.9
Am J Hum Genet	4	144	Genetics	4.5
Am J Hum Genet	5+	2595	Genetics	81.5
Am J Hypertens	1	393	Vascular Diseases	11.9
Am J Hypertens	2	265	Vascular Diseases	8
Am J Hypertens	3	295	Vascular Diseases	8.9
Am J Hypertens	4	324	Vascular Diseases	9.8
Am J Hypertens	5+	2025	Vascular Diseases	61.3
Am J Ind Med	1	157	Medicine	8.7
Am J Ind Med	2	210	Medicine	11.6
Am J Ind Med	3	253	Medicine	14
Am J Ind Med	4	319	Medicine	17.6
Am J Ind Med	5+	871	Medicine	48.1
Am J Infect Control	1	222	Communicable Diseases	7.4
Am J Infect Control	2	288	Communicable Diseases	9.6
Am J Infect Control	3	419	Communicable Diseases	14
Am J Infect Control	4	415	Communicable Diseases	13.8
Am J Infect Control	5+	1659	Communicable Diseases	55.2
Am J Intellect Dev Disabil	1	14	Psychiatry	5.2
Am J Intellect Dev Disabil	2	38	Psychiatry	14
Am J Intellect Dev Disabil	3	58	Psychiatry	21.4
Am J Intellect Dev Disabil	4	52	Psychiatry	19.2
Am J Intellect Dev Disabil	5+	109	Psychiatry	40.2
Am J Kidney Dis	1	480	Nephrology	9.2
Am J Kidney Dis	2	689	Nephrology	13.3
Am J Kidney Dis	3	690	Nephrology	13.3
Am J Kidney Dis	4	649	Nephrology	12.5
Am J Kidney Dis	5+	2682	Nephrology	51.7
Am J Law Med	1	245	Medicine	76.6
Am J Law Med	2	53	Medicine	16.6
Am J Law Med	3	14	Medicine	4.4
Am J Law Med	4	4	Medicine	1.2
Am J Law Med	5+	4	Medicine	1.2
Am J Manag Care	1	642	Health Services	26.2
Am J Manag Care	2	319	Health Services	13
Am J Manag Care	3	268	Health Services	10.9
Am J Manag Care	4	316	Health Services	12.9
Am J Manag Care	5+	907	Health Services	37
Am J Med	1	1195	Medicine	20.4
Am J Med	2	1091	Medicine	18.7
Am J Med	3	937	Medicine	16
Am J Med	4	725	Medicine	12.4
Am J Med	5+	1901	Medicine	32.5
Am J Med Genet	1	471	Medicine	6.4
Am J Med Genet	2	436	Medicine	5.9
Am J Med Genet	3	552	Medicine	7.5
Am J Med Genet	4	771	Medicine	10.5
Am J Med Genet	5+	5102	Medicine	69.6
Am J Med Genet B Neuropsychiatr Genet	1	36	Medicine	2.2
Am J Med Genet B Neuropsychiatr Genet	2	64	Medicine	3.8
Am J Med Genet B Neuropsychiatr Genet	3	87	Medicine	5.2
Am J Med Genet B Neuropsychiatr Genet	4	120	Medicine	7.2
Am J Med Genet B Neuropsychiatr Genet	5+	1357	Medicine	81.6
Am J Med Genet C Semin Med Genet	1	104	Medicine	20.3
Am J Med Genet C Semin Med Genet	2	155	Medicine	30.2
Am J Med Genet C Semin Med Genet	3	81	Medicine	15.8
Am J Med Genet C Semin Med Genet	4	44	Medicine	8.6
Am J Med Genet C Semin Med Genet	5+	129	Medicine	25.1
Am J Med Qual	1	145	Medicine	15.1
Am J Med Qual	2	129	Medicine	13.4
Am J Med Qual	3	148	Medicine	15.4
Am J Med Qual	4	142	Medicine	14.8
Am J Med Qual	5+	397	Medicine	41.3
Am J Med Sci	1	296	Medicine	10.7
Am J Med Sci	2	374	Medicine	13.5
Am J Med Sci	3	465	Medicine	16.7
Am J Med Sci	4	455	Medicine	16.4
Am J Med Sci	5+	1188	Medicine	42.8
Am J Mens Health	1	99	Medicine	20.4
Am J Mens Health	2	89	Medicine	18.4
Am J Mens Health	3	96	Medicine	19.8
Am J Mens Health	4	78	Medicine	16.1
Am J Mens Health	5+	123	Medicine	25.4
Am J Ment Retard	1	21	Psychiatry	8.1
Am J Ment Retard	2	51	Psychiatry	19.6
Am J Ment Retard	3	62	Psychiatry	23.8
Am J Ment Retard	4	51	Psychiatry	19.6
Am J Ment Retard	5+	75	Psychiatry	28.8
Am J Nephrol	1	57	Nephrology	3.6
Am J Nephrol	2	137	Nephrology	8.6
Am J Nephrol	3	115	Nephrology	7.3
Am J Nephrol	4	161	Nephrology	10.2
Am J Nephrol	5+	1114	Nephrology	70.3
Am J Nucl Med Mol Imaging	1	4	Medicine	2
Am J Nucl Med Mol Imaging	2	12	Medicine	6
Am J Nucl Med Mol Imaging	3	14	Medicine	7
Am J Nucl Med Mol Imaging	4	27	Medicine	13.4
Am J Nucl Med Mol Imaging	5+	144	Medicine	71.6
Am J Nurs	1	2747	Nursing	78.2
Am J Nurs	2	432	Nursing	12.3
Am J Nurs	3	177	Nursing	5
Am J Nurs	4	77	Nursing	2.2
Am J Nurs	5+	82	Nursing	2.3
Am J Obstet Gynecol	1	727	Gynecology	8.5
Am J Obstet Gynecol	2	883	Gynecology	10.3
Am J Obstet Gynecol	3	1211	Gynecology	14.1
Am J Obstet Gynecol	4	1206	Gynecology	14
Am J Obstet Gynecol	5+	4559	Gynecology	53.1
Am J Occup Ther	1	284	Physical and Rehabilitation Medicine	21.5
Am J Occup Ther	2	298	Physical and Rehabilitation Medicine	22.5
Am J Occup Ther	3	282	Physical and Rehabilitation Medicine	21.3
Am J Occup Ther	4	191	Physical and Rehabilitation Medicine	14.4
Am J Occup Ther	5+	267	Physical and Rehabilitation Medicine	20.2
Am J Ophthalmol	1	515	Ophthalmology	8.4
Am J Ophthalmol	2	729	Ophthalmology	11.9
Am J Ophthalmol	3	933	Ophthalmology	15.2
Am J Ophthalmol	4	952	Ophthalmology	15.5
Am J Ophthalmol	5+	3022	Ophthalmology	49.1
Am J Orthod Dentofacial Orthop	1	1111	Orthodontics	25.8
Am J Orthod Dentofacial Orthop	2	490	Orthodontics	11.4
Am J Orthod Dentofacial Orthop	3	728	Orthodontics	16.9
Am J Orthod Dentofacial Orthop	4	710	Orthodontics	16.5
Am J Orthod Dentofacial Orthop	5+	1273	Orthodontics	29.5
Am J Orthop	1	407	Orthopedics	19.6
Am J Orthop	2	385	Orthopedics	18.6
Am J Orthop	3	453	Orthopedics	21.9
Am J Orthop	4	364	Orthopedics	17.6
Am J Orthop	5+	463	Orthopedics	22.3
Am J Orthopsychiatry	1	182	Psychology	20.4
Am J Orthopsychiatry	2	213	Psychology	23.9
Am J Orthopsychiatry	3	182	Psychology	20.4
Am J Orthopsychiatry	4	139	Psychology	15.6
Am J Orthopsychiatry	5+	175	Psychology	19.6
Am J Otolaryngol	1	60	Otolaryngology	3.5
Am J Otolaryngol	2	229	Otolaryngology	13.3
Am J Otolaryngol	3	369	Otolaryngology	21.4
Am J Otolaryngol	4	338	Otolaryngology	19.6
Am J Otolaryngol	5+	726	Otolaryngology	42.2
Am J Pathol	1	157	Pathology	2.6
Am J Pathol	2	212	Pathology	3.5
Am J Pathol	3	290	Pathology	4.7
Am J Pathol	4	412	Pathology	6.7
Am J Pathol	5+	5058	Pathology	82.5
Am J Perinatol	1	58	Perinatology	3.4
Am J Perinatol	2	145	Perinatology	8.6
Am J Perinatol	3	227	Perinatology	13.4
Am J Perinatol	4	291	Perinatology	17.2
Am J Perinatol	5+	968	Perinatology	57.3
Am J Pharm Educ	1	421	Pharmacology	22.8
Am J Pharm Educ	2	364	Pharmacology	19.7
Am J Pharm Educ	3	337	Pharmacology	18.2
Am J Pharm Educ	4	282	Pharmacology	15.3
Am J Pharm Educ	5+	444	Pharmacology	24
Am J Pharmacogenomics	1	29	Pharmacology	20.9
Am J Pharmacogenomics	2	35	Pharmacology	25.2
Am J Pharmacogenomics	3	35	Pharmacology	25.2
Am J Pharmacogenomics	4	14	Pharmacology	10.1
Am J Pharmacogenomics	5+	26	Pharmacology	18.7
Am J Phys Anthropol	1	449	Anthropology	19.6
Am J Phys Anthropol	2	492	Anthropology	21.5
Am J Phys Anthropol	3	434	Anthropology	19
Am J Phys Anthropol	4	319	Anthropology	14
Am J Phys Anthropol	5+	591	Anthropology	25.9
Am J Phys Med Rehabil	1	194	Medicine	8.5
Am J Phys Med Rehabil	2	334	Medicine	14.6
Am J Phys Med Rehabil	3	413	Medicine	18.1
Am J Phys Med Rehabil	4	430	Medicine	18.8
Am J Phys Med Rehabil	5+	917	Medicine	40.1
Am J Physiol Cell Physiol	1	250	Physiology	5.7
Am J Physiol Cell Physiol	2	504	Physiology	11.6
Am J Physiol Cell Physiol	3	660	Physiology	15.2
Am J Physiol Cell Physiol	4	683	Physiology	15.7
Am J Physiol Cell Physiol	5+	2251	Physiology	51.8
Am J Physiol Endocrinol Metab	1	86	Physiology	2.1
Am J Physiol Endocrinol Metab	2	261	Physiology	6.4
Am J Physiol Endocrinol Metab	3	387	Physiology	9.4
Am J Physiol Endocrinol Metab	4	510	Physiology	12.4
Am J Physiol Endocrinol Metab	5+	2857	Physiology	69.7
Am J Physiol Gastrointest Liver Physiol	1	91	Physiology	2.5
Am J Physiol Gastrointest Liver Physiol	2	265	Physiology	7.2
Am J Physiol Gastrointest Liver Physiol	3	369	Physiology	10
Am J Physiol Gastrointest Liver Physiol	4	507	Physiology	13.7
Am J Physiol Gastrointest Liver Physiol	5+	2468	Physiology	66.7
Am J Physiol Heart Circ Physiol	1	207	Physiology	2.7
Am J Physiol Heart Circ Physiol	2	630	Physiology	8.2
Am J Physiol Heart Circ Physiol	3	905	Physiology	11.7
Am J Physiol Heart Circ Physiol	4	1109	Physiology	14.4
Am J Physiol Heart Circ Physiol	5+	4872	Physiology	63.1
Am J Physiol Lung Cell Mol Physiol	1	130	Physiology	3.6
Am J Physiol Lung Cell Mol Physiol	2	255	Physiology	7.1
Am J Physiol Lung Cell Mol Physiol	3	314	Physiology	8.7
Am J Physiol Lung Cell Mol Physiol	4	395	Physiology	10.9
Am J Physiol Lung Cell Mol Physiol	5+	2514	Physiology	69.7
Am J Physiol Regul Integr Comp Physiol	1	313	Physiology	6.1
Am J Physiol Regul Integr Comp Physiol	2	628	Physiology	12.3
Am J Physiol Regul Integr Comp Physiol	3	806	Physiology	15.8
Am J Physiol Regul Integr Comp Physiol	4	866	Physiology	17
Am J Physiol Regul Integr Comp Physiol	5+	2477	Physiology	48.7
Am J Physiol Renal Physiol	1	260	Physiology	5.6
Am J Physiol Renal Physiol	2	450	Physiology	9.8
Am J Physiol Renal Physiol	3	534	Physiology	11.6
Am J Physiol Renal Physiol	4	532	Physiology	11.6
Am J Physiol Renal Physiol	5+	2826	Physiology	61.4
Am J Prev Med	1	394	Medicine	10.7
Am J Prev Med	2	448	Medicine	12.2
Am J Prev Med	3	555	Medicine	15.1
Am J Prev Med	4	580	Medicine	15.8
Am J Prev Med	5+	1694	Medicine	46.1
Am J Primatol	1	176	Zoology	12.7
Am J Primatol	2	305	Zoology	22.1
Am J Primatol	3	322	Zoology	23.3
Am J Primatol	4	194	Zoology	14
Am J Primatol	5+	386	Zoology	27.9
Am J Psychiatry	1	1106	Psychiatry	23.3
Am J Psychiatry	2	693	Psychiatry	14.6
Am J Psychiatry	3	532	Psychiatry	11.2
Am J Psychiatry	4	412	Psychiatry	8.7
Am J Psychiatry	5+	2001	Psychiatry	42.2
Am J Psychoanal	1	383	Psychiatry	89.5
Am J Psychoanal	2	28	Psychiatry	6.5
Am J Psychoanal	3	9	Psychiatry	2.1
Am J Psychoanal	4	2	Psychiatry	0.5
Am J Psychoanal	5+	6	Psychiatry	1.4
Am J Psychol	1	87	Psychology	20
Am J Psychol	2	156	Psychology	35.8
Am J Psychol	3	102	Psychology	23.4
Am J Psychol	4	58	Psychology	13.3
Am J Psychol	5+	33	Psychology	7.6
Am J Psychother	1	165	Psychology	48.7
Am J Psychother	2	78	Psychology	23
Am J Psychother	3	35	Psychology	10.3
Am J Psychother	4	27	Psychology	8
Am J Psychother	5+	34	Psychology	10
Am J Public Health	1	1108	Public Health	16
Am J Public Health	2	1206	Public Health	17.4
Am J Public Health	3	1133	Public Health	16.4
Am J Public Health	4	993	Public Health	14.3
Am J Public Health	5+	2487	Public Health	35.9
Am J Reprod Immunol	1	80	Immunology	5.1
Am J Reprod Immunol	2	146	Immunology	9.4
Am J Reprod Immunol	3	180	Immunology	11.6
Am J Reprod Immunol	4	177	Immunology	11.4
Am J Reprod Immunol	5+	975	Immunology	62.6
Am J Respir Cell Mol Biol	1	84	Molecular Biology	3
Am J Respir Cell Mol Biol	2	173	Molecular Biology	6.1
Am J Respir Cell Mol Biol	3	221	Molecular Biology	7.8
Am J Respir Cell Mol Biol	4	299	Molecular Biology	10.6
Am J Respir Cell Mol Biol	5+	2053	Molecular Biology	72.5
Am J Respir Crit Care Med	1	1136	Medicine	14.7
Am J Respir Crit Care Med	2	1220	Medicine	15.8
Am J Respir Crit Care Med	3	697	Medicine	9
Am J Respir Crit Care Med	4	581	Medicine	7.5
Am J Respir Crit Care Med	5+	4102	Medicine	53
Am J Rhinol	1	29	Otolaryngology	4.1
Am J Rhinol	2	110	Otolaryngology	15.4
Am J Rhinol	3	121	Otolaryngology	17
Am J Rhinol	4	147	Otolaryngology	20.6
Am J Rhinol	5+	305	Otolaryngology	42.8
Am J Rhinol Allergy	1	57	Allergy and Immunology	5.5
Am J Rhinol Allergy	2	105	Allergy and Immunology	10.1
Am J Rhinol Allergy	3	135	Allergy and Immunology	12.9
Am J Rhinol Allergy	4	186	Allergy and Immunology	17.8
Am J Rhinol Allergy	5+	560	Allergy and Immunology	53.7
Am J Sociol	1	61	Social Sciences	41.8
Am J Sociol	2	44	Social Sciences	30.1
Am J Sociol	3	26	Social Sciences	17.8
Am J Sociol	4	8	Social Sciences	5.5
Am J Sociol	5+	7	Social Sciences	4.8
Am J Speech Lang Pathol	1	89	Speech-Language Pathology	16.4
Am J Speech Lang Pathol	2	141	Speech-Language Pathology	25.9
Am J Speech Lang Pathol	3	137	Speech-Language Pathology	25.2
Am J Speech Lang Pathol	4	66	Speech-Language Pathology	12.1
Am J Speech Lang Pathol	5+	111	Speech-Language Pathology	20.4
Am J Sports Med	1	279	Medicine	6.4
Am J Sports Med	2	287	Medicine	6.6
Am J Sports Med	3	548	Medicine	12.6
Am J Sports Med	4	698	Medicine	16.1
Am J Sports Med	5+	2534	Medicine	58.3
Am J Surg	1	449	General Surgery	9
Am J Surg	2	384	General Surgery	7.7
Am J Surg	3	560	General Surgery	11.2
Am J Surg	4	721	General Surgery	14.4
Am J Surg	5+	2893	General Surgery	57.8
Am J Surg Pathol	1	127	General Surgery	3.7
Am J Surg Pathol	2	328	General Surgery	9.6
Am J Surg Pathol	3	381	General Surgery	11.1
Am J Surg Pathol	4	426	General Surgery	12.4
Am J Surg Pathol	5+	2162	General Surgery	63.1
Am J Ther	1	263	Therapeutics	16.8
Am J Ther	2	272	Therapeutics	17.4
Am J Ther	3	263	Therapeutics	16.8
Am J Ther	4	238	Therapeutics	15.2
Am J Ther	5+	530	Therapeutics	33.8
Am J Transl Res	1	10	Unclassified	1.2
Am J Transl Res	2	40	Unclassified	4.7
Am J Transl Res	3	50	Unclassified	5.9
Am J Transl Res	4	85	Unclassified	10
Am J Transl Res	5+	661	Unclassified	78.1
Am J Transplant	1	213	Transplantation	12.8
Am J Transplant	2	119	Transplantation	7.1
Am J Transplant	3	121	Transplantation	7.3
Am J Transplant	4	104	Transplantation	6.2
Am J Transplant	5+	1111	Transplantation	66.6
Am J Trop Med Hyg	1	165	Medicine	2.9
Am J Trop Med Hyg	2	307	Medicine	5.4
Am J Trop Med Hyg	3	459	Medicine	8
Am J Trop Med Hyg	4	511	Medicine	8.9
Am J Trop Med Hyg	5+	4274	Medicine	74.8
Am J Vet Res	1	30	Veterinary Medicine	1
Am J Vet Res	2	209	Veterinary Medicine	6.7
Am J Vet Res	3	478	Veterinary Medicine	15.2
Am J Vet Res	4	655	Veterinary Medicine	20.9
Am J Vet Res	5+	1767	Veterinary Medicine	56.3
Am Nat	1	317	Multidisciplinary	13.1
Am Nat	2	751	Multidisciplinary	31.1
Am Nat	3	598	Multidisciplinary	24.8
Am Nat	4	377	Multidisciplinary	15.6
Am Nat	5+	370	Multidisciplinary	15.3
Am Nurse	1	345	Nursing	94
Am Nurse	2	21	Nursing	5.7
Am Nurse	3	1	Nursing	0.3
Am Nurse	4	0	Nursing	0
Am Nurse	5+	0	Nursing	0
Am Orthopt	1	146	Orthopedics	57
Am Orthopt	2	43	Orthopedics	16.8
Am Orthopt	3	31	Orthopedics	12.1
Am Orthopt	4	15	Orthopedics	5.9
Am Orthopt	5+	21	Orthopedics	8.2
Am Psychol	1	596	Psychology	51.2
Am Psychol	2	301	Psychology	25.8
Am Psychol	3	139	Psychology	11.9
Am Psychol	4	55	Psychology	4.7
Am Psychol	5+	74	Psychology	6.4
Am Soc Clin Oncol Educ Book	1	182	Neoplasms	31.7
Am Soc Clin Oncol Educ Book	2	126	Neoplasms	22
Am Soc Clin Oncol Educ Book	3	198	Neoplasms	34.5
Am Soc Clin Oncol Educ Book	4	43	Neoplasms	7.5
Am Soc Clin Oncol Educ Book	5+	25	Neoplasms	4.4
Am Surg	1	220	General Surgery	4.4
Am Surg	2	558	General Surgery	11.2
Am Surg	3	826	General Surgery	16.6
Am Surg	4	863	General Surgery	17.3
Am Surg	5+	2511	General Surgery	50.4
AMA J Ethics	1	119	Ethics	54.1
AMA J Ethics	2	70	Ethics	31.8
AMA J Ethics	3	23	Ethics	10.5
AMA J Ethics	4	3	Ethics	1.4
AMA J Ethics	5+	5	Ethics	2.3
AMB Express	1	2	Unclassified	0.5
AMB Express	2	29	Unclassified	7.3
AMB Express	3	74	Unclassified	18.6
AMB Express	4	68	Unclassified	17.1
AMB Express	5+	224	Unclassified	56.4
Ambio	1	220	Environmental Health	15.2
Ambio	2	287	Environmental Health	19.8
Ambio	3	257	Environmental Health	17.7
Ambio	4	214	Environmental Health	14.8
Ambio	5+	471	Environmental Health	32.5
Ambix	1	114	Unclassified	89.8
Ambix	2	7	Unclassified	5.5
Ambix	3	2	Unclassified	1.6
Ambix	4	0	Unclassified	0
Ambix	5+	4	Unclassified	3.1
Ambul Pediatr	1	93	Pediatrics	18.8
Ambul Pediatr	2	76	Pediatrics	15.4
Ambul Pediatr	3	70	Pediatrics	14.2
Ambul Pediatr	4	81	Pediatrics	16.4
Ambul Pediatr	5+	174	Pediatrics	35.2
America (NY)	1	140	Unclassified	86.4
America (NY)	2	20	Unclassified	12.3
America (NY)	3	1	Unclassified	0.6
America (NY)	4	0	Unclassified	0
America (NY)	5+	1	Unclassified	0.6
AMIA Annu Symp Proc	1	163	Medical Informatics	4.7
AMIA Annu Symp Proc	2	653	Medical Informatics	19
AMIA Annu Symp Proc	3	691	Medical Informatics	20.1
AMIA Annu Symp Proc	4	626	Medical Informatics	18.2
AMIA Annu Symp Proc	5+	1307	Medical Informatics	38
AMIA Jt Summits Transl Sci Proc	1	4	Unclassified	1.4
AMIA Jt Summits Transl Sci Proc	2	45	Unclassified	16
AMIA Jt Summits Transl Sci Proc	3	37	Unclassified	13.2
AMIA Jt Summits Transl Sci Proc	4	55	Unclassified	19.6
AMIA Jt Summits Transl Sci Proc	5+	140	Unclassified	49.8
Amino Acids	1	78	Biochemistry	3.7
Amino Acids	2	231	Biochemistry	10.9
Amino Acids	3	284	Biochemistry	13.4
Amino Acids	4	332	Biochemistry	15.7
Amino Acids	5+	1196	Biochemistry	56.4
Amyloid	1	44	Biochemistry	7.4
Amyloid	2	34	Biochemistry	5.7
Amyloid	3	46	Biochemistry	7.7
Amyloid	4	62	Biochemistry	10.4
Amyloid	5+	411	Biochemistry	68.8
Amyotroph Lateral Scler	1	23	Neurology	4.3
Amyotroph Lateral Scler	2	45	Neurology	8.4
Amyotroph Lateral Scler	3	60	Neurology	11.2
Amyotroph Lateral Scler	4	52	Neurology	9.7
Amyotroph Lateral Scler	5+	356	Neurology	66.4
Amyotroph Lateral Scler Frontotemporal Degener	1	11	Neurology	3
Amyotroph Lateral Scler Frontotemporal Degener	2	19	Neurology	5.2
Amyotroph Lateral Scler Frontotemporal Degener	3	30	Neurology	8.2
Amyotroph Lateral Scler Frontotemporal Degener	4	30	Neurology	8.2
Amyotroph Lateral Scler Frontotemporal Degener	5+	275	Neurology	75.3
Amyotroph Lateral Scler Other Motor Neuron Disord	1	70	Neurology	35.7
Amyotroph Lateral Scler Other Motor Neuron Disord	2	28	Neurology	14.3
Amyotroph Lateral Scler Other Motor Neuron Disord	3	13	Neurology	6.6
Amyotroph Lateral Scler Other Motor Neuron Disord	4	19	Neurology	9.7
Amyotroph Lateral Scler Other Motor Neuron Disord	5+	66	Neurology	33.7
An Acad Bras Cienc	1	107	Multidisciplinary	9
An Acad Bras Cienc	2	166	Multidisciplinary	14
An Acad Bras Cienc	3	225	Multidisciplinary	18.9
An Acad Bras Cienc	4	208	Multidisciplinary	17.5
An Acad Bras Cienc	5+	482	Multidisciplinary	40.6
An Bras Dermatol	1	56	Dermatology	3.8
An Bras Dermatol	2	145	Dermatology	9.8
An Bras Dermatol	3	194	Dermatology	13.1
An Bras Dermatol	4	278	Dermatology	18.7
An Bras Dermatol	5+	811	Dermatology	54.6
An Pediatr (Barc)	1	9	Pediatrics	4.1
An Pediatr (Barc)	2	9	Pediatrics	4.1
An Pediatr (Barc)	3	17	Pediatrics	7.8
An Pediatr (Barc)	4	40	Pediatrics	18.3
An Pediatr (Barc)	5+	143	Pediatrics	65.6
An R Acad Nac Med (Madr)	1	452	Medicine	96.4
An R Acad Nac Med (Madr)	2	8	Medicine	1.7
An R Acad Nac Med (Madr)	3	2	Medicine	0.4
An R Acad Nac Med (Madr)	4	3	Medicine	0.6
An R Acad Nac Med (Madr)	5+	4	Medicine	0.9
Anadolu Kardiyol Derg	1	414	Cardiology	17.5
Anadolu Kardiyol Derg	2	248	Cardiology	10.5
Anadolu Kardiyol Derg	3	321	Cardiology	13.5
Anadolu Kardiyol Derg	4	441	Cardiology	18.6
Anadolu Kardiyol Derg	5+	946	Cardiology	39.9
Anaerobe	1	58	Microbiology	6.1
Anaerobe	2	104	Microbiology	10.9
Anaerobe	3	135	Microbiology	14.1
Anaerobe	4	154	Microbiology	16.1
Anaerobe	5+	507	Microbiology	52.9
Anaesth Crit Care Pain Med	1	8	Medicine	6.2
Anaesth Crit Care Pain Med	2	16	Medicine	12.4
Anaesth Crit Care Pain Med	3	14	Medicine	10.9
Anaesth Crit Care Pain Med	4	13	Medicine	10.1
Anaesth Crit Care Pain Med	5+	78	Medicine	60.5
Anaesthesiol Intensive Ther	1	45	Anesthesiology	16.1
Anaesthesiol Intensive Ther	2	50	Anesthesiology	17.9
Anaesthesiol Intensive Ther	3	45	Anesthesiology	16.1
Anaesthesiol Intensive Ther	4	41	Anesthesiology	14.6
Anaesthesiol Intensive Ther	5+	99	Anesthesiology	35.4
Anal Bioanal Chem	1	771	Chemistry Techniques, Analytical	7.9
Anal Bioanal Chem	2	1291	Chemistry Techniques, Analytical	13.2
Anal Bioanal Chem	3	1716	Chemistry Techniques, Analytical	17.5
Anal Bioanal Chem	4	1787	Chemistry Techniques, Analytical	18.3
Anal Bioanal Chem	5+	4218	Chemistry Techniques, Analytical	43.1
Anal Biochem	1	163	Biochemistry	2.5
Anal Biochem	2	926	Biochemistry	14
Anal Biochem	3	1222	Biochemistry	18.5
Anal Biochem	4	1258	Biochemistry	19
Anal Biochem	5+	3037	Biochemistry	46
Anal Cell Pathol (Amst)	1	3	Cell Biology	1.9
Anal Cell Pathol (Amst)	2	17	Cell Biology	11
Anal Cell Pathol (Amst)	3	14	Cell Biology	9
Anal Cell Pathol (Amst)	4	11	Cell Biology	7.1
Anal Cell Pathol (Amst)	5+	110	Cell Biology	71
Anal Chem	1	593	Chemistry Techniques, Analytical	3.1
Anal Chem	2	2316	Chemistry Techniques, Analytical	12.3
Anal Chem	3	3344	Chemistry Techniques, Analytical	17.7
Anal Chem	4	3520	Chemistry Techniques, Analytical	18.7
Anal Chem	5+	9074	Chemistry Techniques, Analytical	48.1
Anal Chim Acta	1	101	Chemistry Techniques, Analytical	1.6
Anal Chim Acta	2	767	Chemistry Techniques, Analytical	11.8
Anal Chim Acta	3	1243	Chemistry Techniques, Analytical	19.1
Anal Chim Acta	4	1328	Chemistry Techniques, Analytical	20.4
Anal Chim Acta	5+	3055	Chemistry Techniques, Analytical	47
Anal Quant Cytol Histol	1	23	Cell Biology	4.4
Anal Quant Cytol Histol	2	69	Cell Biology	13.1
Anal Quant Cytol Histol	3	59	Cell Biology	11.2
Anal Quant Cytol Histol	4	81	Cell Biology	15.4
Anal Quant Cytol Histol	5+	295	Cell Biology	56
Anal Quant Cytopathol Histpathol	1	10	Cell Biology	5.3
Anal Quant Cytopathol Histpathol	2	19	Cell Biology	10.1
Anal Quant Cytopathol Histpathol	3	22	Cell Biology	11.6
Anal Quant Cytopathol Histpathol	4	30	Cell Biology	15.9
Anal Quant Cytopathol Histpathol	5+	108	Cell Biology	57.1
Anal Sci	1	141	Chemistry Techniques, Analytical	3.9
Anal Sci	2	504	Chemistry Techniques, Analytical	14
Anal Sci	3	825	Chemistry Techniques, Analytical	22.9
Anal Sci	4	786	Chemistry Techniques, Analytical	21.8
Anal Sci	5+	1351	Chemistry Techniques, Analytical	37.5
Anal Verbal Behav	1	55	Psychology	30.6
Anal Verbal Behav	2	43	Psychology	23.9
Anal Verbal Behav	3	52	Psychology	28.9
Anal Verbal Behav	4	18	Psychology	10
Anal Verbal Behav	5+	12	Psychology	6.7
Analyst	1	117	Chemistry Techniques, Analytical	1.8
Analyst	2	766	Chemistry Techniques, Analytical	11.6
Analyst	3	1110	Chemistry Techniques, Analytical	16.8
Analyst	4	1249	Chemistry Techniques, Analytical	18.9
Analyst	5+	3368	Chemistry Techniques, Analytical	51
Anasthesiol Intensivmed Notfallmed Schmerzther	1	243	Emergency Medicine	24.5
Anasthesiol Intensivmed Notfallmed Schmerzther	2	286	Emergency Medicine	28.9
Anasthesiol Intensivmed Notfallmed Schmerzther	3	195	Emergency Medicine	19.7
Anasthesiol Intensivmed Notfallmed Schmerzther	4	112	Emergency Medicine	11.3
Anasthesiol Intensivmed Notfallmed Schmerzther	5+	154	Emergency Medicine	15.6
Anat Cell Biol	1	14	Biology	5.3
Anat Cell Biol	2	32	Biology	12
Anat Cell Biol	3	32	Biology	12
Anat Cell Biol	4	39	Biology	14.7
Anat Cell Biol	5+	149	Biology	56
Anat Embryol	1	16	Unclassified	5.8
Anat Embryol	2	53	Unclassified	19.1
Anat Embryol	3	44	Unclassified	15.9
Anat Embryol	4	54	Unclassified	19.5
Anat Embryol	5+	110	Unclassified	39.7
Anat Rec	1	29	Anatomy	20.9
Anat Rec	2	26	Anatomy	18.7
Anat Rec	3	18	Anatomy	12.9
Anat Rec	4	25	Anatomy	18
Anat Rec	5+	41	Anatomy	29.5
Anat Rec (Hoboken)	1	148	Anatomy	8.2
Anat Rec (Hoboken)	2	274	Anatomy	15.2
Anat Rec (Hoboken)	3	282	Anatomy	15.7
Anat Rec (Hoboken)	4	279	Anatomy	15.5
Anat Rec (Hoboken)	5+	814	Anatomy	45.3
Anat Rec A Discov Mol Cell Evol Biol	1	57	Anatomy	11.2
Anat Rec A Discov Mol Cell Evol Biol	2	77	Anatomy	15.1
Anat Rec A Discov Mol Cell Evol Biol	3	102	Anatomy	20
Anat Rec A Discov Mol Cell Evol Biol	4	92	Anatomy	18.1
Anat Rec A Discov Mol Cell Evol Biol	5+	181	Anatomy	35.6
Anat Rec B New Anat	1	53	Anatomy	41.4
Anat Rec B New Anat	2	27	Anatomy	21.1
Anat Rec B New Anat	3	18	Anatomy	14.1
Anat Rec B New Anat	4	14	Anatomy	10.9
Anat Rec B New Anat	5+	16	Anatomy	12.5
Anat Sci Educ	1	88	Unclassified	17
Anat Sci Educ	2	123	Unclassified	23.7
Anat Sci Educ	3	99	Unclassified	19.1
Anat Sci Educ	4	74	Unclassified	14.3
Anat Sci Educ	5+	135	Unclassified	26
Anat Sci Int	1	75	Anatomy	13.9
Anat Sci Int	2	76	Anatomy	14.1
Anat Sci Int	3	77	Anatomy	14.3
Anat Sci Int	4	80	Anatomy	14.8
Anat Sci Int	5+	231	Anatomy	42.9
Anatol J Cardiol	1	102	Cardiology	19.2
Anatol J Cardiol	2	64	Cardiology	12.1
Anatol J Cardiol	3	64	Cardiology	12.1
Anatol J Cardiol	4	91	Cardiology	17.2
Anatol J Cardiol	5+	209	Cardiology	39.4
Anc Sci Life	1	41	Unclassified	11.5
Anc Sci Life	2	70	Unclassified	19.6
Anc Sci Life	3	107	Unclassified	30
Anc Sci Life	4	77	Unclassified	21.6
Anc Sci Life	5+	62	Unclassified	17.4
Anemia	1	4	Unclassified	3.7
Anemia	2	21	Unclassified	19.3
Anemia	3	23	Unclassified	21.1
Anemia	4	17	Unclassified	15.6
Anemia	5+	44	Unclassified	40.4
Anestezjol Intens Ter	1	28	Anesthesiology	15.6
Anestezjol Intens Ter	2	32	Anesthesiology	17.8
Anestezjol Intens Ter	3	30	Anesthesiology	16.7
Anestezjol Intens Ter	4	37	Anesthesiology	20.6
Anestezjol Intens Ter	5+	53	Anesthesiology	29.4
Anesth Analg	1	1127	Anesthesiology	11.8
Anesth Analg	2	1458	Anesthesiology	15.2
Anesth Analg	3	1384	Anesthesiology	14.4
Anesth Analg	4	1419	Anesthesiology	14.8
[truncated: 30,281 more rows]
