# Supplementary material for: Researchers collaborate with same-gendered colleagues more often than expected across the life sciences
Source: PLoS One. 2019 Apr 26;14(4):e0216128. doi: 10.1371/journal.pone.0216128 (PMC6485756; doi:10.1371/journal.pone.0216128)
Supplement: S3 Data — Note that the sample sizes include papers for which the gender of one or more authors was not determined by Holman et al. (CSV) [file pone.0216128.s014.csv]

Discipline	author_number	count	percent
AIDS	1	4854	15.5
AIDS	2	3089	9.9
AIDS	3	2858	9.1
AIDS	4	2914	9.3
AIDS	5+	17541	56.1
Allergy and Immunology	1	4699	7
Allergy and Immunology	2	7175	10.7
Allergy and Immunology	3	7503	11.2
Allergy and Immunology	4	8016	12
Allergy and Immunology	5+	39416	59
Anatomy	1	1467	10.9
Anatomy	2	2407	17.8
Anatomy	3	2480	18.3
Anatomy	4	2156	16
Anatomy	5+	5005	37
Anesthesiology	1	6378	14.1
Anesthesiology	2	7565	16.8
Anesthesiology	3	7229	16
Anesthesiology	4	6792	15.1
Anesthesiology	5+	17142	38
Anthropology	1	1190	14.6
Anthropology	2	1453	17.8
Anthropology	3	1393	17
Anthropology	4	1112	13.6
Anthropology	5+	3027	37
Anti-Infective Agents	1	1289	4.3
Anti-Infective Agents	2	2378	8
Anti-Infective Agents	3	3052	10.2
Anti-Infective Agents	4	3654	12.2
Anti-Infective Agents	5+	19484	65.3
Antineoplastic Agents	1	154	3.9
Antineoplastic Agents	2	324	8.1
Antineoplastic Agents	3	384	9.6
Antineoplastic Agents	4	367	9.2
Antineoplastic Agents	5+	2762	69.2
Audiology	1	1086	12.8
Audiology	2	1847	21.8
Audiology	3	1708	20.1
Audiology	4	1406	16.6
Audiology	5+	2432	28.7
Behavioral Sciences	1	2968	20
Behavioral Sciences	2	3954	26.6
Behavioral Sciences	3	3031	20.4
Behavioral Sciences	4	2068	13.9
Behavioral Sciences	5+	2856	19.2
Biochemistry	1	14798	4.2
Biochemistry	2	44685	12.8
Biochemistry	3	52579	15.1
Biochemistry	4	54016	15.5
Biochemistry	5+	182627	52.4
Bioinformatics	1	1210	5.2
Bioinformatics	2	4723	20.3
Bioinformatics	3	5231	22.4
Bioinformatics	4	4329	18.6
Bioinformatics	5+	7827	33.6
Biology	1	17750	11.1
Biology	2	30805	19.3
Biology	3	28222	17.7
Biology	4	23788	14.9
Biology	5+	59095	37
Biomedical Engineering	1	3198	3.7
Biomedical Engineering	2	10332	12
Biomedical Engineering	3	14418	16.7
Biomedical Engineering	4	15376	17.8
Biomedical Engineering	5+	43035	49.8
Biophysics	1	8365	6.7
Biophysics	2	23567	18.8
Biophysics	3	23912	19
Biophysics	4	19086	15.2
Biophysics	5+	50735	40.4
Biotechnology	1	6138	7.5
Biotechnology	2	10122	12.4
Biotechnology	3	12652	15.5
Biotechnology	4	13723	16.8
Biotechnology	5+	38867	47.7
Botany	1	3073	6.2
Botany	2	8319	16.7
Botany	3	8518	17.1
Botany	4	7704	15.4
Botany	5+	22265	44.6
Brain	1	3438	5.6
Brain	2	8982	14.6
Brain	3	10325	16.8
Brain	4	9829	16
Brain	5+	28915	47
Cardiology	1	29104	11.4
Cardiology	2	30734	12.1
Cardiology	3	30199	11.9
Cardiology	4	27281	10.7
Cardiology	5+	137166	53.9
Cell Biology	1	11655	6.7
Cell Biology	2	26394	15.3
Cell Biology	3	21959	12.7
Cell Biology	4	20373	11.8
Cell Biology	5+	92665	53.5
Chemistry	1	14296	3.3
Chemistry	2	63573	14.8
Chemistry	3	80814	18.9
Chemistry	4	77828	18.2
Chemistry	5+	191997	44.8
Chemistry Techniques, Analytical	1	6842	4.6
Chemistry Techniques, Analytical	2	19056	12.8
Chemistry Techniques, Analytical	3	28672	19.2
Chemistry Techniques, Analytical	4	31120	20.8
Chemistry Techniques, Analytical	5+	63673	42.6
Clinical Laboratory Techniques	1	2052	14.2
Clinical Laboratory Techniques	2	2218	15.3
Clinical Laboratory Techniques	3	2064	14.3
Clinical Laboratory Techniques	4	1878	13
Clinical Laboratory Techniques	5+	6250	43.2
Communicable Diseases	1	5109	9.7
Communicable Diseases	2	5599	10.6
Communicable Diseases	3	5533	10.5
Communicable Diseases	4	5331	10.1
Communicable Diseases	5+	31106	59
Complementary Therapies	1	2896	9.1
Complementary Therapies	2	3477	11
Complementary Therapies	3	5839	18.4
Complementary Therapies	4	4026	12.7
Complementary Therapies	5+	15428	48.7
Computational Biology	1	830	6.4
Computational Biology	2	2448	18.9
Computational Biology	3	2747	21.2
Computational Biology	4	2175	16.8
Computational Biology	5+	4753	36.7
Critical Care	1	3798	19.5
Critical Care	2	4097	21.1
Critical Care	3	2803	14.4
Critical Care	4	2036	10.5
Critical Care	5+	6701	34.5
Dentistry	1	24376	24.2
Dentistry	2	13213	13.1
Dentistry	3	14903	14.8
Dentistry	4	15943	15.8
Dentistry	5+	32422	32.1
Dermatology	1	8452	10.2
Dermatology	2	12608	15.2
Dermatology	3	14057	17
Dermatology	4	13814	16.7
Dermatology	5+	33800	40.9
Diagnostic Imaging	1	2390	6.8
Diagnostic Imaging	2	4527	12.8
Diagnostic Imaging	3	5165	14.6
Diagnostic Imaging	4	5176	14.6
Diagnostic Imaging	5+	18108	51.2
Drug Therapy	1	3380	16.3
Drug Therapy	2	4108	19.8
Drug Therapy	3	2883	13.9
Drug Therapy	4	2391	11.5
Drug Therapy	5+	7967	38.4
Education	1	531	20.8
Education	2	535	21
Education	3	471	18.4
Education	4	402	15.7
Education	5+	614	24.1
Embryology	1	416	9.4
Embryology	2	944	21.4
Embryology	3	799	18.1
Embryology	4	582	13.2
Embryology	5+	1676	37.9
Emergency Medicine	1	1047	12.3
Emergency Medicine	2	1301	15.3
Emergency Medicine	3	1296	15.3
Emergency Medicine	4	1215	14.3
Emergency Medicine	5+	3629	42.8
Endocrinology	1	11273	11.4
Endocrinology	2	12049	12.2
Endocrinology	3	11365	11.5
Endocrinology	4	11423	11.6
Endocrinology	5+	52544	53.3
Environmental Health	1	9698	7.3
Environmental Health	2	18472	13.9
Environmental Health	3	23640	17.8
Environmental Health	4	23955	18.1
Environmental Health	5+	56818	42.9
Epidemiology	1	3986	14.4
Epidemiology	2	3630	13.1
Epidemiology	3	3507	12.6
Epidemiology	4	3544	12.8
Epidemiology	5+	13063	47.1
Ethics	1	9075	63.3
Ethics	2	2968	20.7
Ethics	3	1102	7.7
Ethics	4	528	3.7
Ethics	5+	664	4.6
Gastroenterology	1	17970	11
Gastroenterology	2	20247	12.4
Gastroenterology	3	18544	11.3
Gastroenterology	4	16745	10.2
Gastroenterology	5+	90045	55.1
General Surgery	1	35899	10.9
General Surgery	2	39137	11.9
General Surgery	3	45306	13.8
General Surgery	4	49944	15.2
General Surgery	5+	157609	48.1
Genetics	1	7394	6.2
Genetics	2	14869	12.4
Genetics	3	14869	12.4
Genetics	4	14436	12.1
Genetics	5+	67980	56.9
Genetics, Medical	1	873	6.9
Genetics, Medical	2	1123	8.8
Genetics, Medical	3	1082	8.5
Genetics, Medical	4	1063	8.4
Genetics, Medical	5+	8563	67.4
Geriatrics	1	5582	15.1
Geriatrics	2	5115	13.9
Geriatrics	3	5241	14.2
Geriatrics	4	5116	13.9
Geriatrics	5+	15817	42.9
Gynecology	1	8307	11.9
Gynecology	2	8996	12.9
Gynecology	3	9612	13.8
Gynecology	4	9799	14.1
Gynecology	5+	32810	47.2
Health Services	1	24901	58.6
Health Services	2	6213	14.6
Health Services	3	3921	9.2
Health Services	4	2668	6.3
Health Services	5+	4825	11.3
Health Services Research	1	8616	32.5
Health Services Research	2	3793	14.3
Health Services Research	3	3556	13.4
Health Services Research	4	3179	12
Health Services Research	5+	7348	27.7
Hematology	1	8774	10.2
Hematology	2	8793	10.2
Hematology	3	7893	9.2
Hematology	4	7635	8.9
Hematology	5+	52724	61.4
History of Medicine	1	3405	48.9
History of Medicine	2	1126	16.2
History of Medicine	3	591	8.5
History of Medicine	4	530	7.6
History of Medicine	5+	1315	18.9
Hospitals	1	5991	77.6
Hospitals	2	993	12.9
Hospitals	3	345	4.5
Hospitals	4	150	1.9
Hospitals	5+	238	3.1
Immunology	1	7890	7.1
Immunology	2	13996	12.5
Immunology	3	13133	11.7
Immunology	4	13172	11.8
Immunology	5+	63612	56.9
Internal Medicine	1	1215	27.7
Internal Medicine	2	901	20.5
Internal Medicine	3	488	11.1
Internal Medicine	4	321	7.3
Internal Medicine	5+	1467	33.4
Jurisprudence	1	1932	26.5
Jurisprudence	2	1309	18
Jurisprudence	3	1299	17.8
Jurisprudence	4	926	12.7
Jurisprudence	5+	1825	25
Laboratory Animal Science	1	1861	31.1
Laboratory Animal Science	2	1000	16.7
Laboratory Animal Science	3	733	12.3
Laboratory Animal Science	4	651	10.9
Laboratory Animal Science	5+	1732	29
Medical Informatics	1	3751	12.9
Medical Informatics	2	6782	23.4
Medical Informatics	3	6765	23.3
Medical Informatics	4	4727	16.3
Medical Informatics	5+	7017	24.2
Medicine	1	288913	19
Medicine	2	221318	14.5
Medicine	3	211980	13.9
Medicine	4	194844	12.8
Medicine	5+	605568	39.8
Metabolism	1	3041	12.6
Metabolism	2	3055	12.7
Metabolism	3	2288	9.5
Metabolism	4	2259	9.4
Metabolism	5+	13462	55.8
Microbiology	1	7745	4.5
Microbiology	2	20784	12.1
Microbiology	3	25474	14.8
Microbiology	4	28171	16.4
Microbiology	5+	89848	52.2
Midwifery	1	5311	58
Midwifery	2	1219	13.3
Midwifery	3	1055	11.5
Midwifery	4	759	8.3
Midwifery	5+	811	8.9
Molecular Biology	1	12497	8.4
Molecular Biology	2	27915	18.9
Molecular Biology	3	25111	17
Molecular Biology	4	21642	14.6
Molecular Biology	5+	60785	41.1
Multidisciplinary	1	45071	12.1
Multidisciplinary	2	36678	9.8
Multidisciplinary	3	40020	10.7
Multidisciplinary	4	42195	11.3
Multidisciplinary	5+	210024	56.2
Nanotechnology	1	1674	2.7
Nanotechnology	2	5268	8.6
Nanotechnology	3	7569	12.4
Nanotechnology	4	9153	15
Nanotechnology	5+	37380	61.2
Neoplasms	1	32153	8.5
Neoplasms	2	36430	9.6
Neoplasms	3	34177	9
Neoplasms	4	34497	9.1
Neoplasms	5+	241938	63.8
Nephrology	1	9012	15
Nephrology	2	8468	14.1
Nephrology	3	6470	10.8
Nephrology	4	5799	9.7
Nephrology	5+	30192	50.4
Neurology	1	41264	9
Neurology	2	67975	14.8
Neurology	3	66543	14.5
Neurology	4	65579	14.2
Neurology	5+	218886	47.6
Neurosurgery	1	758	10.9
Neurosurgery	2	674	9.7
Neurosurgery	3	803	11.6
Neurosurgery	4	1021	14.7
Neurosurgery	5+	3693	53.1
Nuclear Medicine	1	662	10.4
Nuclear Medicine	2	1189	18.8
Nuclear Medicine	3	1293	20.4
Nuclear Medicine	4	1089	17.2
Nuclear Medicine	5+	2107	33.2
Nursing	1	91351	53.4
Nursing	2	30757	18
Nursing	3	19405	11.3
Nursing	4	12401	7.2
Nursing	5+	17309	10.1
Nutritional Sciences	1	9627	9.9
Nutritional Sciences	2	12226	12.6
Nutritional Sciences	3	14120	14.5
Nutritional Sciences	4	14538	15
Nutritional Sciences	5+	46565	48
Obstetrics	1	1765	9.4
Obstetrics	2	2016	10.8
Obstetrics	3	2845	15.2
Obstetrics	4	2791	14.9
Obstetrics	5+	9326	49.8
Occupational Medicine	1	3379	25.7
Occupational Medicine	2	1938	14.8
Occupational Medicine	3	2494	19
Occupational Medicine	4	1455	11.1
Occupational Medicine	5+	3866	29.4
Ophthalmology	1	13075	8.5
Ophthalmology	2	24173	15.7
Ophthalmology	3	28716	18.6
Ophthalmology	4	26759	17.3
Ophthalmology	5+	61544	39.9
Orthodontics	1	1956	20.2
Orthodontics	2	1196	12.4
Orthodontics	3	1785	18.4
Orthodontics	4	1847	19.1
Orthodontics	5+	2891	29.9
Orthopedics	1	7222	9.5
Orthopedics	2	9719	12.8
Orthopedics	3	12139	16
Orthopedics	4	13122	17.3
Orthopedics	5+	33778	44.5
Otolaryngology	1	4057	7.2
Otolaryngology	2	8242	14.5
Otolaryngology	3	11103	19.6
Otolaryngology	4	10153	17.9
Otolaryngology	5+	23133	40.8
Palliative Care	1	1432	26.3
Palliative Care	2	1070	19.7
Palliative Care	3	882	16.2
Palliative Care	4	673	12.4
Palliative Care	5+	1383	25.4
Parasitology	1	1773	6.3
Parasitology	2	3825	13.7
Parasitology	3	4593	16.4
Parasitology	4	4310	15.4
Parasitology	5+	13473	48.2
Pathology	1	4420	7.8
Pathology	2	5122	9.1
Pathology	3	5655	10
Pathology	4	6433	11.4
Pathology	5+	34830	61.7
Pediatrics	1	23581	13
Pediatrics	2	26813	14.8
Pediatrics	3	27165	15
Pediatrics	4	26327	14.6
Pediatrics	5+	76890	42.5
Perinatology	1	1832	17.2
Perinatology	2	1876	17.7
Perinatology	3	1527	14.4
Perinatology	4	1415	13.3
Perinatology	5+	3975	37.4
Pharmacology	1	26387	9.7
Pharmacology	2	36738	13.6
Pharmacology	3	40300	14.9
Pharmacology	4	39552	14.6
Pharmacology	5+	128034	47.2
Physical and Rehabilitation Medicine	1	3854	15.7
Physical and Rehabilitation Medicine	2	4019	16.3
Physical and Rehabilitation Medicine	3	4627	18.8
Physical and Rehabilitation Medicine	4	3940	16
Physical and Rehabilitation Medicine	5+	8144	33.1
Physiology	1	9175	6.1
Physiology	2	20305	13.5
Physiology	3	24368	16.2
Physiology	4	23584	15.7
Physiology	5+	72783	48.5
Primary Health Care	1	10677	35.9
Primary Health Care	2	6048	20.3
Primary Health Care	3	4587	15.4
Primary Health Care	4	3187	10.7
Primary Health Care	5+	5229	17.6
Psychiatry	1	25117	17.4
Psychiatry	2	20991	14.6
Psychiatry	3	20440	14.2
Psychiatry	4	18337	12.7
Psychiatry	5+	59109	41
Psychology	1	20435	15.7
Psychology	2	34867	26.7
Psychology	3	29750	22.8
Psychology	4	19788	15.2
Psychology	5+	25543	19.6
Psychopharmacology	1	1249	8.3
Psychopharmacology	2	2256	15.1
Psychopharmacology	3	2362	15.8
Psychopharmacology	4	2269	15.2
Psychopharmacology	5+	6825	45.6
Psychophysiology	1	900	8.1
Psychophysiology	2	1967	17.7
Psychophysiology	3	2098	18.9
Psychophysiology	4	1781	16.1
Psychophysiology	5+	4345	39.2
Public Health	1	16821	15.1
Public Health	2	17150	15.4
Public Health	3	18060	16.2
Public Health	4	17405	15.7
Public Health	5+	41709	37.5
Pulmonary Medicine	1	6363	13.1
Pulmonary Medicine	2	6598	13.5
Pulmonary Medicine	3	5717	11.7
Pulmonary Medicine	4	5554	11.4
Pulmonary Medicine	5+	24477	50.3
Radiology	1	8888	13.8
Radiology	2	5998	9.3
Radiology	3	6713	10.4
Radiology	4	7191	11.1
Radiology	5+	35723	55.4
Radiotherapy	1	174	6.9
Radiotherapy	2	184	7.3
Radiotherapy	3	176	7
Radiotherapy	4	243	9.7
Radiotherapy	5+	1734	69.1
Reproductive Medicine	1	3177	9.2
Reproductive Medicine	2	3932	11.4
Reproductive Medicine	3	4333	12.6
Reproductive Medicine	4	4674	13.6
Reproductive Medicine	5+	18259	53.1
Rheumatology	1	4978	10.2
Rheumatology	2	6028	12.3
Rheumatology	3	5443	11.1
Rheumatology	4	5705	11.7
Rheumatology	5+	26670	54.6
Sexually Transmitted Diseases	1	322	7
Sexually Transmitted Diseases	2	490	10.6
Sexually Transmitted Diseases	3	575	12.5
Sexually Transmitted Diseases	4	640	13.9
Sexually Transmitted Diseases	5+	2583	56
Social Sciences	1	3239	25.4
Social Sciences	2	3143	24.7
Social Sciences	3	2491	19.6
Social Sciences	4	1618	12.7
Social Sciences	5+	2243	17.6
Speech-Language Pathology	1	1050	16.2
Speech-Language Pathology	2	1805	27.8
Speech-Language Pathology	3	1591	24.5
Speech-Language Pathology	4	1019	15.7
Speech-Language Pathology	5+	1030	15.9
Sports Medicine	1	781	9.5
Sports Medicine	2	1511	18.3
Sports Medicine	3	1818	22.1
Sports Medicine	4	1452	17.6
Sports Medicine	5+	2674	32.5
Statistics as Topic	1	1280	16.5
Statistics as Topic	2	2600	33.4
Statistics as Topic	3	2033	26.1
Statistics as Topic	4	998	12.8
Statistics as Topic	5+	867	11.1
Substance-Related Disorders	1	3856	11.5
Substance-Related Disorders	2	4782	14.3
Substance-Related Disorders	3	5662	16.9
Substance-Related Disorders	4	5376	16.1
Substance-Related Disorders	5+	13773	41.2
Therapeutics	1	2021	15.4
Therapeutics	2	2417	18.4
Therapeutics	3	2332	17.7
Therapeutics	4	1866	14.2
Therapeutics	5+	4511	34.3
Toxicology	1	4682	5.2
Toxicology	2	11093	12.2
Toxicology	3	14576	16.1
Toxicology	4	15738	17.4
Toxicology	5+	44589	49.2
Transplantation	1	3029	8.5
Transplantation	2	2929	8.2
Transplantation	3	3086	8.6
Transplantation	4	3174	8.9
Transplantation	5+	23504	65.8
Traumatology	1	3657	7.8
Traumatology	2	5642	12
Traumatology	3	7499	16
Traumatology	4	8187	17.4
Traumatology	5+	21985	46.8
Tropical Medicine	1	1132	5.7
Tropical Medicine	2	1628	8.1
Tropical Medicine	3	2197	11
Tropical Medicine	4	2396	12
Tropical Medicine	5+	12627	63.2
Unclassified	1	35028	14.1
Unclassified	2	38692	15.6
Unclassified	3	40934	16.5
Unclassified	4	38481	15.5
Unclassified	5+	95576	38.4
Urology	1	15871	18.2
Urology	2	9899	11.3
Urology	3	9750	11.2
Urology	4	9688	11.1
Urology	5+	42171	48.3
Vascular Diseases	1	5892	9.7
Vascular Diseases	2	6521	10.8
Vascular Diseases	3	5867	9.7
Vascular Diseases	4	6042	10
Vascular Diseases	5+	36176	59.8
Veterinary Medicine	1	9589	19.8
Veterinary Medicine	2	5632	11.6
Veterinary Medicine	3	6260	12.9
Veterinary Medicine	4	6776	14
Veterinary Medicine	5+	20128	41.6
Virology	1	1523	2.7
Virology	2	5391	9.5
Virology	3	6717	11.8
Virology	4	7574	13.3
Virology	5+	35646	62.7
Vital Statistics	1	137	19.2
Vital Statistics	2	176	24.6
Vital Statistics	3	181	25.3
Vital Statistics	4	117	16.4
Vital Statistics	5+	104	14.5
Women's Health	1	893	17.8
Women's Health	2	811	16.1
Women's Health	3	792	15.8
Women's Health	4	701	13.9
Women's Health	5+	1831	36.4
Zoology	1	3350	11.7
Zoology	2	7340	25.7
Zoology	3	6780	23.7
Zoology	4	4392	15.4
Zoology	5+	6697	23.4
