# Supplementary material for: Researchers collaborate with same-gendered colleagues more often than expected across the life sciences
Source: PLoS One. 2019 Apr 26;14(4):e0216128. doi: 10.1371/journal.pone.0216128 (PMC6485756; doi:10.1371/journal.pone.0216128)
Supplement: S4 Data — The gender ratio column shows the percentage of women authors in the sample used to calculate α′, across all authorship positions. In the last two columns, the numbers outside parentheses give the number of journals that deviate statistically significantly from zero, while the numbers inside parentheses give the number that remain significant after false discovery rate correction. (CSV) [file pone.0216128.s015.csv]

Discipline	Mean gender ratio	Mean adjusted alpha	SE of adjusted alpha	Median adjusted alpha	n journals	n significant homophily	n significant heterophily
Urology	19.4	0.12	0.02	0.101	19	13 (11)	0
Public Health	53.3	0.104	0.007	0.1	36	24 (18)	0
Nursing	77.4	0.103	0.018	0.102	24	11 (9)	0
Radiology	30.5	0.1	0.016	0.101	12	9 (8)	0
Nutritional Sciences	54.4	0.099	0.009	0.101	33	23 (20)	0
Dentistry	37.7	0.093	0.014	0.107	23	12 (9)	0
Unclassified	36.5	0.091	0.009	0.083	92	43 (34)	0
Vascular Diseases	32.2	0.091	0.011	0.083	14	10 (8)	0
Nephrology	35.7	0.088	0.017	0.097	14	7 (6)	0
Traumatology	28.8	0.088	0.022	0.08	18	10 (9)	0
Anesthesiology	34.6	0.087	0.016	0.078	17	9 (9)	0
Biotechnology	37.6	0.087	0.016	0.08	19	8 (7)	0
Medicine	39.8	0.087	0.004	0.085	343	190 (155)	1 (1)
Physiology	37.6	0.086	0.011	0.081	34	22 (18)	0
Communicable Diseases	44.2	0.085	0.018	0.072	13	9 (6)	0
Otolaryngology	31.6	0.085	0.012	0.087	11	6 (3)	0
Cardiology	24.4	0.083	0.007	0.079	61	35 (32)	0
Multidisciplinary	35.4	0.083	0.011	0.081	22	17 (14)	0
Pediatrics	50.5	0.081	0.008	0.084	56	29 (21)	0
Neoplasms	43.3	0.078	0.007	0.07	75	40 (38)	0
Pharmacology	43.3	0.078	0.008	0.075	57	27 (25)	0
Geriatrics	49	0.077	0.013	0.093	11	7 (6)	0
Orthopedics	17.9	0.077	0.01	0.078	21	10 (8)	0
Psychology	47.3	0.077	0.01	0.069	51	9 (8)	0
Gynecology	51.8	0.076	0.012	0.073	16	8 (7)	0
Transplantation	33.8	0.074	0.031	0.046	10	4 (4)	0
Chemistry Techniques, Analytical	34.7	0.073	0.008	0.079	19	10 (7)	0
Toxicology	42.7	0.073	0.011	0.067	24	14 (10)	0
Endocrinology	45.4	0.072	0.008	0.07	26	15 (11)	0
Pulmonary Medicine	39.4	0.071	0.013	0.065	14	8 (5)	0
Pathology	42.7	0.07	0.02	0.055	10	3 (3)	0
Hematology	41.3	0.069	0.016	0.061	14	7 (6)	0
Rheumatology	42.9	0.069	0.017	0.081	12	9 (8)	0
Diagnostic Imaging	29.3	0.068	0.026	0.055	11	4 (3)	0
General Surgery	25.3	0.068	0.006	0.068	73	38 (32)	0
Gastroenterology	33.3	0.067	0.012	0.06	28	17 (13)	0
Neurology	38	0.067	0.006	0.065	108	51 (40)	1 (0)
Environmental Health	38.2	0.065	0.006	0.062	22	10 (8)	0
Genetics	42.3	0.065	0.011	0.058	19	10 (8)	0
Biophysics	28.6	0.059	0.016	0.06	10	5 (4)	0
Psychiatry	48.7	0.059	0.007	0.053	44	11 (9)	0
Biology	36.8	0.058	0.011	0.047	32	12 (9)	0
Microbiology	44.3	0.057	0.007	0.054	35	10 (6)	0
Biochemistry	39.3	0.055	0.007	0.06	48	21 (17)	0
Chemistry	29.7	0.055	0.006	0.054	39	18 (14)	0
Molecular Biology	37.5	0.055	0.013	0.041	23	7 (5)	0
Dermatology	47.1	0.053	0.01	0.041	24	8 (4)	0
Ophthalmology	33.1	0.052	0.007	0.054	35	10 (5)	0
Allergy and Immunology	44	0.051	0.013	0.047	13	4 (3)	0
Botany	38.5	0.045	0.012	0.04	18	4 (2)	0
Brain	40.7	0.045	0.015	0.052	12	4 (3)	0
Biomedical Engineering	25.7	0.04	0.013	0.045	12	3 (2)	0
Cell Biology	42.1	0.039	0.01	0.047	35	11 (8)	0
Immunology	43.3	0.036	0.014	0.031	20	6 (4)	1 (0)
Substance-Related Disorders	50.4	0.036	0.008	0.029	10	1 (0)	0
Veterinary Medicine	48.4	0.034	0.01	0.038	17	1 (1)	0
